# Supplementary material for: Spatial transcriptome mapping identifies Ppara-Anxa2 cross-talk in microplastic-induced hepatotoxicity
Source: Sci Adv. 2026 Jun 17;12(25):eaec8681. doi: 10.1126/sciadv.aec8681 (PMC13274612; doi:10.1126/sciadv.aec8681)
Supplement: Supplementary file 2 — Tables S1 to S18 [file sciadv.aec8681_tables_s1_to_s18.zip]

Archive with 1 entries (1 files):
- sciadv.aec8681_tables_s1_to_s18.xlsx
