# Supplementary material for: Spatial transcriptome mapping identifies Ppara-Anxa2 cross-talk in microplastic-induced hepatotoxicity
Source: Sci Adv. 2026 Jun 17;12(25):eaec8681. doi: 10.1126/sciadv.aec8681 (PMC13274612; doi:10.1126/sciadv.aec8681)
Supplement: Supplementary file 2 — Tables S1 to S18 [file sciadv.aec8681_tables_s1_to_s18.zip › sciadv.aec8681_tables_s1_to_s18.xlsx]

## Sheet: Supplementary Table List
	G1: CD+Veh
	G2: CD+PE
	G3: MD+Veh
	G4: MD+PE
	Tab	Outcome Name
	Table S1	Mouse Liver Toxicity
	Table S2	Multi_and_100_add-on
	Table S3	ChIP-qPCR Primers and Antibody
	Table S4	RT-qPCR primers
	Table S5	BULK_RNA-seq_G1vsG2, G1vsG3, G1vsG4 (pairwise)
	Table S6	BULK_RNA-seq_G2vsG3, G2vsG4, G3vsG4 (pairwise)
	Table S7	BULK_RNA-seq_Interaction_Analysis
	Table S8	BULK_Nuclear_Receptor_Expression (Sample-Based) with the heatmap
	Table S9	Spatial single-cell CD cell type marker genes
	Table S10	Spatial single-cell_G1vsG2, G1vsG3, G1vsG4 (pairwise, Sample-Based and Cell-Based)
	Table S11	Spatial single-cell_G2vsG3, G2vsG4, G3vsG4 (pairwise, Sample-Based and Cell-Based)
	Table S12	Spatial single-cell_Interaction_Analysis
	Table S13	Diversity and Proportion Statistics (Central/Midlobular region) (Sample-Based and Cluster-Based Regression Analysis)
	Table S14	Spatial DEG Kupffer (Central/Midlobular region)
	Table S15	Spatial DEG Hepato_Central (Central/Midlobular region)
	Table S16	Spatial DEG Hepato_Midlobular (Central/Midlobular region)
	Table S17	Spatial DEG Hepato_Portal (Portal region)
	Table S18	Ppara ChIP-qPCR & Anxa2 RT-qPCR

## Sheet: Table S1
	Normalized Body Mass (Fig 1B)
	Weeks	CD+Veh					CD+PE					MD+Veh					MD+PE
	0	100	100	100	100	100	100	100	100	100	100	100	100	100	100	100	100	100	100	100	100
	1	101.8	106.8	105	104.3	108.8	107.55	109	111.06	107.51	107.14	111.6	115	115.6	114.9	113.2	112.44	104.59	112.5	123	114.15
	2	108.2	111.2	112.5	111.2	107.9	109.43	114.22	114.57	110.8	109.69	116.7	118	120.8	127.2	115.7	121.66	111.93	119	130	121.46
	3	106.8	111.2	108	110.3	108.8	112.26	117.06	116.08	117.37	114.29	117.2	119.5	122.6	123.1	118.8	111.52	102.29	111.5	120	109.76
	4	110.5	116.6	113	112.4	113	113.68	121.33	118.59	117.84	120.41	118.2	121.5	129.2	122.6	121.3	121.66	112.84	125	134	128.29
	5	117.7	116.6	118	118	117.7	120.28	127.96	121.11	124.88	123.98	129.8	133.5	137.3	134.9	130.5	129.95	122.94	135	148.5	139.51
	6	114.1	112.2	118.5	120.2	119.5	118.4	129.38	123.62	125.82	122.96	131.3	136	142	137.4	132.5	132.72	123.39	127.5	145	134.63
	7	115	116.1	121.5	121	117.2	122.64	134.6	126.63	125.35	124.49	135.9	141.5	150.9	139.5	137.6	142.4	129.82	141	155	145.85
	8	117.3	116.6	122.5	124.9	116.7	127.36	140.28	131.66	128.64	130.1	147	152.5	160.8	156.4	146.2	147.47	143.12	149.5	167.5	158.05
	Liver Weight (Fig 1C)					Liver-Body Weight Ratio (Fig S1B)
	CD+Veh	CD+PE	MD+Veh	MD+PE		CD+Veh	CD+PE	MD+Veh	MD+PE
	0.84	1.34	2.07	2.15		3.26	7.11	4.96	6.72
	1.42	1.8	2.18	2.09		5.94	7.15	6.08	6.7
	1.31	1.12	2.33	2.36		5.35	6.83	4.27	7.89
	1.44	1.35	1.75	2.95		4.95	5.74	4.93	8.81
	1.45	1.42	1.7	2.36		5.78	5.9	5.57	7.28
	Blood Glucose (Fig 1D)
	CD+Veh	CD+PE	MD+Veh	MD+PE
	75	272	318	303
	178	222	335	333
	301	263	256	299
	205	250	373	179
	289	263	324	312
	Serum ALT (Fig 1E)
	CD+Veh	CD+PE	MD+Veh	MD+PE
	48	68	112	158
	49	62	118	145
	36	89	129	125
	45	71	89	134
	42	59	99	118
	Liver Triglyceride (Fig 1F)
	CD+Veh	CD+PE	MD+Veh	MD+PE
	95	105	145	189
	92	110	185	188
	81	98	115	195
	94	129	159	215
	85	89	165	168
	Steatosis (Fig 1H Left)
	CD+Veh	CD+PE	MD+Veh	MD+PE
	1	2	2	2
	0	0	2	3
	0	2	2	2
	0	0	0	3
	0	1	1	3
	Inflammation (Fig 1H Middle)
	CD+Veh	CD+PE	MD+Veh	MD+PE
	0	0	1	1
	0	1	1	1
	1	0	1	1
	0	1	1	1
	0	1	0	2
	Ballooning (Fig 1H Right
	CD+Veh	CD+PE	MD+Veh	MD+PE
	0	1	0	1
	0	1	1	1
	0	0	1	1
	0	0	0	1
	0	0	1	1
	Cell Viability (Fig S1A)
	Vehicle	PE	PVDC	PP	PVC	PA-6	PS	PET		Vehicle	PE	PVDC	PP	PVC	PA-6	PS	PET
	104	70.68	78.8	94.96	94.96	88.06	84.47	98.08		0.3536	0.240312	0.26792	0.322864	0.322864	0.299404	0.287198	0.333472
	102	71.72	82.58	84.85	87.21	72.57	69.64	97.7		0.3468	0.243848	0.280772	0.28849	0.296514	0.246738	0.236776	0.33218
	99	81.73	79.56	87.02	82.39	78.43	96.85	91.65		0.3366	0.277882	0.270504	0.295868	0.280126	0.266662	0.32929	0.31161
	99	78.36	94.15	106.73	100	104.09	97.08	127.78		0.3366	0.266424	0.32011	0.362882	0.34	0.353906	0.330072	0.434452
	96	85.38	82.75	92.11	98.25	110.23	94.15	108.77		0.3264	0.290292	0.28135	0.313174	0.33405	0.374782	0.32011	0.369818
	100	79.24	84.21	100.88	97.66	101.17	99.71	104.09		0.34	0.269416	0.286314	0.342992	0.332044	0.343978	0.339014	0.353906
	normalized									raw

## Sheet: Table S2
Gene_symbol
0610005C13Rik
1110017D15Rik
2610528A11Rik
5330417C22Rik
6330403K07Rik
A330076H08Rik
Aadat
Abca13
Abcb11
Acan
Ace2
Ackr3
Actl6b
Actn3
Ager
Aif1l
Aldh1b1
Alox5ap
Ambp
Angpt2
Anxa2
Anxa8
Aplp1
Apoc2
Apoc4
Aqp1
Aqp3
Aqp4
Aqp5
Aqp7
Areg
Arpp21
Asb9
Ascl1
Aspn
Asprv1
Asz1
Atp6v0d2
Atp6v1b1
AU021092
B4galnt2
Bgn
Bmp2
Bst1
C3
C5ar1
Calb1
Calcrl
Calm4
Calm5
Capns2
Car2
Car3
Cav1
Cavin2
Ccdc153
Ccdc80
Ccl12
Ccl9
Ccn3
Cd300lf
Cd36
Cd3d
Cd5l
Cd8a
Cdh16
Cdhr5
Cdx1
Celf3
Cenpf
Cfh
Chgb
Chl1
Chodl
Clcnka
Clcnkb
Cldn11
Cldn2
Cldn3
Cldn4
Cldn7
Clec14a
Clec4a3
Clec4f
Cndp2
Cnfn
Cnn1
Coch
Col17a1
Col2a1
Col8a1
Colec11
Comp
Cox8b
Cp
Cpa3
Cplx2
Crct1
Cryab
Csf3r
Cstdc4
Ctla2a
Ctla4
Ctse
Ctsg
Ctss
Cubn
Cux2
Cxcr2
Cybb
Cyp11a1
Cyp4b1
Dao
Dbpht2
Dcdc2a
Dcpp2
Des
Dnase1l3
Dpt
Dsc3
Dynlrb2
Ecrg4
Emb
Eng
Epcam
Epsti1
Etv1
F13a1
F3
Fam183b
Fam25c
Fbln5
Fcnb
Fech
Fibin
Fmo5
Folr2
Fxyd1
Fxyd3
Fxyd4
Fxyd6
Gabrp
Gad1
Gamt
Gap43
Gatm
Gc
Gfap
Gjb4
Gm13889
Gm94
Gng11
Gp2
Gpa33
Gpihbp1
Gpx2
Gpx6
Gria2
Guca2b
Hap1
Hc
Hemgn
Higd1b
Hmbs
Hmgcs2
Hp
Hpgd
Hpx
Hrc
Hrg
Hsd11b2
Hsd3b4
Htra3
Ifitm6
Igfbp6
Il1r2
Insm1
Isca1
Isg20
Itga8
Ivl
Iyd
Kcna1
Kcnj1
Kcnj16
Kdr
Kl
Klra8
Kng2
Krt13
Krt16
Krt19
Krt79
Krt8
Lamp3
Laptm5
Lce1m
Ldhb
Lhx2
Lipg
Lor
Lrp2
Lst1
Ltc4s
Lum
Ly6g6c
Ly6h
Lyve1
Mamdc2
Mapk10
Marco
Mettl7a2
Mfap4
Mfap5
Mgat4c
Mgll
Mlc1
Mmp8
Mmp9
Mmrn1
Mpeg1
Mpo
Mrgpra2a
Ms4a6b
Ms4a6c
Ms4a7
Muc1
Mustn1
Myf6
Myh11
Myl9
Mylk
Mylk3
Myoz1
Myoz2
Myt1l
Nap1l5
Nbl1
Ncf4
Ndrg1
Ndufa4l2
Ndufs8
Neurod1
Nnat
Nox4
Nts
Nupr1
Oit1
Oit3
Omp
Otor
Pax8
Pck1
Pcolce2
Pf4
Pgam2
Pglyrp1
Pi16
Plbd1
Pln
Plp1
Plvap
Pmp22
Pnmal2
Podxl
Pou3f3
Ppargc1a
Ppbp
Ppp1r1a
Prap1
Prg2
Prom2
Prox1
Prss23
Prss3
Prx
Psmb8
Ptn
Ptprn2
Pvalb
Pygm
Rab3b
Rac2
Rasd1
Rbp1
Rbp2
Rbp7
Reg3g
Retn
Retnla
Rgs5
Rhcg
Rhd
Rho
Riiad1
Rsad2
Runx2
S100a14
S100a4
Satb1
Sbsn
Scg2
Scg3
Scg5
Scgb3a2
Scin
Sct
Sdc1
Selenbp1
Serpina10
Serpina3n
Serpinb11
Serpinb5
Serpinf1
Sez6l
Sfrp1
Sfta2
Sftpd
Slc10a1
Slc14a1
Slc14a2
Slc17a7
Slc22a6
Slc22a8
Slc25a37
Slc25a47
Slc27a2
Slc34a2
Slc4a1
Slc4a4
Slc5a1
Snap25
Sod3
Sostdc1
Sox17
Sox2
Sox9
Stfa2l1
Stmn1
Sypl2
Tagln
Tat
Tbx1
Tcf15
Tfcp2l1
Tff2
Thbs4
Them5
Tie1
Timp3
Timp4
Tm4sf20
Tm4sf4
Tmem100
Tmem147
Tmem212
Tmem213
Tmem59l
Tnfaip6
Tnnc1
Trdn
Trim29
Try10
Tspan8
Ttc36
Ttn
Tubb3
Ube2c
Ucma
Uox
Upk1a
Upk1b
Upk3a
Upk3b
Vsnl1
Vsx2
Vwf
Wif1
Wnt3
Nr0b1	Add-on
Nr0b2	Add-on
Thra	Add-on
Thrb	Add-on
Rara	Add-on
Rarb	Add-on
Rarg	Add-on
Ppara	Add-on
Ppard	Add-on
Pparg	Add-on
Nr1d1	Add-on
Nr1d2	Add-on
Rora	Add-on
Rorb	Add-on
Rorc	Add-on
Nr1h4	Add-on
Nr1h3	Add-on
Nr1h2	Add-on
Vdr	Add-on
Nr1i2	Add-on
Nr1i3	Add-on
Hnf4a	Add-on
Hnf4g	Add-on
Rxra	Add-on
Rxrb	Add-on
Rxrg	Add-on
Nr2c1	Add-on
Nr2c2	Add-on
Nr2e1	Add-on
Nr2e3	Add-on
Nr2f1	Add-on
Nr2f2	Add-on
Nr2f6	Add-on
Esr1	Add-on
Esr2	Add-on
Esrra	Add-on
Esrrb	Add-on
Esrrg	Add-on
Ar	Add-on
Nr3c1	Add-on
Nr3c2	Add-on
Pgr	Add-on
Nr4a1	Add-on
Nr4a2	Add-on
Nr4a3	Add-on
Nr5a1	Add-on
Nr5a2	Add-on
Nr6a1	Add-on
Apob	Add-on
Clec10a	Add-on
Srebf1	Add-on
Cpt1a	Add-on
Cyp2b10	Add-on
Xcr1	Add-on
Ccr2	Add-on
Ccr6	Add-on
Slc2a2	Add-on
Cdk1	Add-on
Mki67	Add-on
Trem2	Add-on
Me1	Add-on
Agxt	Add-on
Ccr7	Add-on
Igfbp1	Add-on
Klrb1c	Add-on
Siglech	Add-on
Lpin1	Add-on
Glul	Add-on
Sds	Add-on
Cx3cr1	Add-on
G6pc	Add-on
Abca1	Add-on
Cyp7a1	Add-on
Abcg5	Add-on
Cd19	Add-on
Cd14	Add-on
Flt3	Add-on
Fgf15	Add-on
Fgf21	Add-on
Ptprc	Add-on
Vegfa	Add-on
Cdh1	Add-on
Efnb2	Add-on
Lrat	Add-on
Bambi	Add-on
Il6	Add-on
Cxcl13	Add-on
Tnc	Add-on
Wnt2	Add-on
Slpi	Add-on
Hmgb1	Add-on
Hspa1a	Add-on
Prf1	Add-on
Ly6g	Add-on
Ahr	Add-on
Cyp1a1	Add-on
Stc2	Add-on
Sgk1	Add-on
Me2	Add-on
Padi1	Add-on

## Sheet: Table S3
		Oligo1	Oligo2
	Peak1	AAGTATGTCTGCCCTCTGC	ATTTCACAACTTCCTTCAGC
	Peak2	GACCAGGATTTGCTTTTGAC	TTCTGGACAGGCAGGAAGT
	Peak3	CTCACACTGCTCCAGCTGGT	ACCAGCTGGAGCAGTGTGAG
	Antibody for ChIP
	Ppara	#PA5-85125, Invitrogen

## Sheet: Table S4
		Oligo1	Oligo2
	18S	GGACAGGATTGACAGATTGAT	AGTCTCGTTCGTTATCGGAAT	(house keeping)
	Rplp0	AGATTCGGGATATGCTGTTGGC	TCGGGTCCTAGACCAGTGTTC	(house keeping)
	Anxa2	ATGTCTACTGTCCACGAAATCCT	CGAAGTTGGTGTAGGGTTTGACT
	Acox1	TCATGTGGTTTAAAAACTCTGTGC	GCAGGAACATGCCCAAGTGA

## Sheet: Table S5
gene	G1vsG2_log2FC	G1vsG2_pval	G1vsG2_padj	G1vsG3_log2FC	G1vsG3_pval	G1vsG3_padj	G1vsG4_log2FC	G1vsG4_pval	G1vsG4_padj
Nsdhl	-0.87	1.6e-06	0.00013	-2.66	1.7e-46	2.4e-42	-3.91	1.4e-86	2.2e-82
Rdh11	-0.98	4.8e-07	5e-05	-2.61	4.9e-40	1.8e-36	-3.38	1.1e-63	8.8e-60
Idi1	-0.77	0.0039	0.054	-3.35	8.5e-36	2.1e-32	-4.59	2.3e-63	1.2e-59
Acss2	-1.6	1.3e-12	9.9e-10	-2.72	1.9e-33	3.5e-30	-3.74	2.6e-61	1e-57
Sc5d	-0.59	2.7e-07	3.2e-05	-1.09	1.2e-21	7.4e-19	-1.89	7.7e-61	2.4e-57
Cyb5r3	-0.45	9.8e-08	1.4e-05	-0.79	1.3e-20	6.1e-18	-1.38	2.8e-59	7.2e-56
Acacb	-1.55	4.3e-08	7.2e-06	-2	1.7e-12	2.9e-10	-4.5	9.1e-56	2e-52
Cyp51	-0.8	0.00025	0.0073	-2.59	1.1e-31	1.8e-28	-3.44	7e-54	1.3e-50
Msmo1	-0.73	0.00015	0.0049	-2.05	6.8e-26	7.1e-23	-3.03	3.7e-53	5.8e-50
Ephx1	0.75	4.8e-14	1.1e-10	1.33	4.4e-41	2.7e-37	1.52	3.4e-53	5.8e-50
Dhcr7	-0.98	1.1e-06	9.6e-05	-1.86	2e-20	8.8e-18	-3.1	1.6e-51	2.2e-48
Samm50	-0.71	4.3e-20	5.1e-16	-0.69	7.3e-19	2.9e-16	-1.17	1.4e-50	1.8e-47
Fabp5	-1.93	3.1e-07	3.6e-05	-5.1	5.6e-41	2.7e-37	-5.69	1e-49	1.2e-46
Tm7sf2	-0.27	0.068	0.31	-1.45	6e-22	3.8e-19	-2.25	1.2e-48	1.3e-45
Pmvk	-1.1	3.5e-06	0.00025	-2.28	1.3e-21	7.7e-19	-3.53	9e-48	9.4e-45
Fdps	-1.06	0.00023	0.0069	-2.86	4.4e-23	3.2e-20	-4.19	3.7e-47	3.6e-44
Qdpr	-0.21	0.0037	0.052	-0.43	1.2e-09	1.1e-07	-1.03	8.1e-47	7.3e-44
Plxnb1	-0.33	0.0018	0.031	-1.31	3.2e-34	6.6e-31	-1.54	2e-45	1.7e-42
Acly	-1.92	7.5e-16	2.9e-12	-2.26	2.6e-21	1.3e-18	-3.36	4.9e-45	4e-42
Cfd	1.02	0.09	0.36	7.57	1.6e-39	4.6e-36	7.99	9e-44	7e-41
1810008I18Rik	-0.7	7.9e-05	0.003	-1.64	2.5e-20	1.1e-17	-2.38	1.8e-40	1.3e-37
Fdft1	-0.73	5.3e-06	0.00036	-1.77	2.3e-28	2.8e-25	-2.14	5.2e-40	3.7e-37
Stard4	-0.66	1e-05	0.00059	-1.27	3.4e-17	1.1e-14	-2	1.1e-39	7.3e-37
Sqle	-1.45	0.0026	0.04	-5.65	3e-30	4.3e-27	-6.89	1.1e-39	7.3e-37
Slc25a1	-0.37	4.9e-05	0.0021	-0.56	9.4e-10	8.8e-08	-1.2	7.8e-39	4.8e-36
Paox	-0.64	6.3e-06	0.00041	-0.75	7.8e-08	4.2e-06	-1.83	1.7e-37	1e-34
Echdc1	-0.42	3.3e-06	0.00024	-0.69	1.5e-14	3.4e-12	-1.14	2.9e-36	1.7e-33
Zfand4	-0.49	0.00011	0.004	-1.04	2e-16	5.6e-14	-1.62	2.9e-34	1.6e-31
Me1	-1.31	9.2e-11	4.3e-08	-1.56	1.5e-14	3.4e-12	-2.38	7.9e-32	4.2e-29
Chrna4	-2.62	1.5e-05	0.00082	-5.55	1.9e-19	8e-17	-10	1.7e-31	8.8e-29
Cyp3a11	0.61	0.001	0.02	1.66	3.9e-19	1.6e-16	2.17	2.1e-31	1.1e-28
Pcsk9	-0.9	0.00061	0.014	-1.61	1.1e-09	1e-07	-3.12	4.5e-31	2.2e-28
Hsd17b7	-0.59	0.00027	0.0076	-1.43	1.9e-18	7e-16	-1.91	6.1e-31	2.9e-28
Acsl5	-0.88	1.3e-09	4.4e-07	-0.8	4e-08	2.3e-06	-1.67	9.3e-31	4.2e-28
Tlcd1	-0.72	1.8e-05	0.00092	-1.35	9.8e-16	2.6e-13	-1.95	1.9e-30	8.5e-28
Gm57061	-0.91	2.1e-08	3.9e-06	-0.9	2.4e-08	1.5e-06	-1.89	6.4e-30	2.8e-27
Pdzk1ip1	-1.64	6.3e-06	0.00041	-4.19	2.7e-27	3.1e-24	-4.57	9.9e-30	4.2e-27
Fh1	-0.58	1.5e-08	3.1e-06	-0.48	2.9e-06	9.7e-05	-1.15	3.5e-29	1.4e-26
Fasn	-1.51	1.8e-09	5.3e-07	-1.37	5.5e-08	3e-06	-2.78	2e-28	8e-26
Gls2	-0.47	0.00014	0.0046	-0.61	9.3e-07	3.7e-05	-1.37	2.6e-28	1e-25
Rpl3	-0.41	1.4e-08	3e-06	-0.72	2.3e-23	2e-20	-0.8	2.9e-28	1.1e-25
Elovl6	-1.79	1.3e-13	1.8e-10	-1.79	9.8e-14	1.9e-11	-2.65	5.4e-28	2e-25
Gm2a	-0.33	2.4e-05	0.0012	-0.56	7.7e-13	1.4e-10	-0.85	2.1e-27	7.4e-25
Gabbr2	-0.42	0.0018	0.031	-1.36	2.4e-23	2e-20	-1.48	3.7e-27	1.3e-24
Mvk	-0.39	0.042	0.24	-1.41	4.7e-13	8.5e-11	-2.22	6.5e-27	2.2e-24
Plin4	1.01	0.002	0.034	2.49	1.3e-14	3.1e-12	3.46	6.4e-27	2.2e-24
Ugt1a5	-0.65	0.042	0.24	-1.83	1.3e-08	8.8e-07	-3.49	7.4e-27	2.4e-24
Lss	-1.24	5.4e-06	0.00036	-2.02	1.6e-13	3e-11	-2.94	1.8e-26	5.7e-24
Pmf1	-0.09	0.35	0.7	-0.5	1.2e-07	6e-06	-1.08	2.4e-26	7.7e-24
Apom	-0.27	0.01	0.1	-1	2.7e-21	1.3e-18	-1.13	3.5e-26	1.1e-23
Aldh3a2	0.67	0.00021	0.0063	1.71	2e-21	1.1e-18	1.9	4.1e-26	1.2e-23
Camk1d	-0.51	0.003	0.046	-1.08	3.6e-10	3.6e-08	-1.84	5.7e-26	1.7e-23
Mmab	-0.26	0.028	0.19	-0.75	6.7e-10	6.4e-08	-1.33	7.2e-26	2.1e-23
Ass1	-0.57	6.9e-06	0.00043	-0.4	0.0016	0.018	-1.32	1e-25	3e-23
Rnf103	-0.67	5.5e-13	4.6e-10	-0.75	3.3e-16	9.2e-14	-0.97	1.1e-25	3.1e-23
Acp3	-1.82	1.4e-10	6.2e-08	-2.83	1.1e-22	7.6e-20	-3.08	1.6e-25	4.5e-23
Cyp3a59	0.96	8.9e-06	0.00052	1.95	1.1e-20	5.3e-18	2.18	1.7e-25	4.6e-23
Acat2	-0.78	2.7e-05	0.0013	-1.43	1.5e-14	3.4e-12	-1.94	3.6e-25	9.6e-23
Tecr	-0.19	0.038	0.22	-0.55	6.1e-10	6e-08	-0.93	3.8e-25	9.9e-23
Pstpip2	-0.65	0.00066	0.015	-1.38	8e-13	1.4e-10	-2.03	3.9e-25	1e-22
Cidec	-0.02	0.97	0.99	3.7	6.5e-17	2e-14	4.57	5.1e-25	1.3e-22
Gpc1	0.96	1.1e-06	9.6e-05	2.16	4.5e-29	6e-26	2	5.6e-25	1.4e-22
Acaca	-1.44	9.4e-14	1.6e-10	-1.36	2.4e-12	3.8e-10	-1.99	9.2e-25	2.3e-22
Aldoc	-0.81	0.0082	0.087	-2.46	1e-14	2.5e-12	-3.3	1e-23	2.5e-21
Gapdh	-0.43	1.7e-09	5.3e-07	-0.2	0.0041	0.036	-0.7	3.1e-23	7.3e-21
Slc25a44	-0.61	1.2e-09	4e-07	-0.63	2.7e-10	2.8e-08	-1	4.1e-23	9.7e-21
Tpi1	-0.24	7.1e-05	0.0028	-0.24	4.9e-05	0.0011	-0.6	5.8e-23	1.3e-20
Adam11	-0.22	0.41	0.74	2.21	1.3e-17	4.2e-15	2.54	8.6e-23	2e-20
Degs1l	0.54	0.028	0.19	2.31	3.5e-23	2.7e-20	2.26	3.8e-22	8.6e-20
Nelfe	-0.67	2.3e-07	2.8e-05	-0.83	1e-10	1.1e-08	-1.27	4.1e-22	9.1e-20
Eno1	-0.48	8.2e-09	2e-06	-0.4	1.2e-06	4.6e-05	-0.8	7.1e-22	1.5e-19
Clstn3	1.13	8.6e-05	0.0032	2.67	4.3e-21	2.1e-18	2.73	7.2e-22	1.5e-19
Elovl2	-0.31	0.011	0.1	-0.63	2.3e-07	1.1e-05	-1.18	1e-21	2.1e-19
Khk	-0.72	2.8e-09	7.9e-07	-0.73	2.5e-09	2.1e-07	-1.17	1e-21	2.1e-19
Tmem97	-0.41	0.0019	0.032	-0.85	8.8e-11	1e-08	-1.27	9.8e-22	2.1e-19
Gstp3	-0.97	1.9e-10	8.3e-08	-1.01	1.4e-11	1.9e-09	-1.5	1e-21	2.1e-19
Abcc3	0.62	0.00094	0.019	1.25	3.3e-11	4.1e-09	1.79	1.2e-21	2.4e-19
Crot	1.16	5.9e-15	1.8e-11	1	1.6e-11	2.2e-09	1.42	1.5e-21	2.9e-19
Gcat	-0.45	0.00038	0.0096	-1.02	9.9e-16	2.6e-13	-1.22	1.6e-21	3.2e-19
Slc13a3	0.63	0.0004	0.0099	1.7	7.3e-23	5.1e-20	1.64	2.8e-21	5.3e-19
BC005537	-0.46	4.4e-13	4e-10	-0.21	0.00082	0.011	-0.6	4.4e-21	8.3e-19
Abcg5	-0.04	0.82	0.95	1.57	1.4e-23	1.3e-20	1.47	7.1e-21	1.3e-18
Copz1	-0.32	4.3e-08	7.2e-06	-0.28	1.3e-06	5e-05	-0.55	9.1e-21	1.7e-18
Dlat	-0.83	1.7e-07	2.2e-05	-1.03	8.2e-11	9.4e-09	-1.49	1e-20	1.9e-18
Chpt1	0.29	0.01	0.1	0.96	1.2e-17	4.1e-15	1.04	3e-20	5.4e-18
Rab5b	-0.44	5.8e-12	3.8e-09	-0.35	2.7e-08	1.7e-06	-0.59	3.3e-20	5.9e-18
Fads1	-0.36	0.09	0.36	-0.85	6e-05	0.0013	-1.94	4e-20	7.1e-18
Uox	-0.63	1e-08	2.3e-06	-0.57	2.3e-07	1.1e-05	-1	5.1e-20	9e-18
Gm14760	-1.06	3e-12	2.1e-09	-0.48	0.0016	0.018	-1.4	5.2e-20	9.1e-18
Hs3st3b1	-0.54	2.2e-09	6.4e-07	-0.66	2.8e-13	5.1e-11	-0.83	6.3e-20	1.1e-17
Pklr	-0.82	8.1e-06	0.00049	-1.26	6.4e-12	9.9e-10	-1.67	8.6e-20	1.5e-17
Aatk	0.81	0.00027	0.0076	1.64	4.1e-14	8.6e-12	1.95	1.8e-19	3.1e-17
Fmo5	-0.14	0.17	0.5	0.74	2e-12	3.3e-10	0.94	2.8e-19	4.6e-17
Erg28	-0.42	0.0068	0.078	-1.15	1.5e-13	3e-11	-1.41	3.1e-19	5.2e-17
Gpam	-1.04	9.8e-09	2.3e-06	-0.93	2.8e-07	1.3e-05	-1.62	4.4e-19	7.2e-17
4931406C07Rik	0.39	0.00055	0.013	0.88	3.8e-15	9.2e-13	0.99	5.2e-19	8.4e-17
Gpd1	0.56	2.4e-06	0.00019	0.97	2.2e-16	6.3e-14	1.05	5.8e-19	9.3e-17
Nop53	-0.78	7.3e-12	4.5e-09	-0.45	7.3e-05	0.0015	-1.01	7.8e-19	1.2e-16
Fabp2	0.4	0.0017	0.03	1.1	2.2e-18	7.7e-16	1.11	9.8e-19	1.5e-16
Cyp17a1	-0.97	0.014	0.12	-2.3	4.8e-09	3.7e-07	-3.55	1e-18	1.6e-16
Avpi1	-0.3	0.0059	0.072	-0.68	6.7e-10	6.4e-08	-1	1.4e-18	2.1e-16
Pemt	-0.16	0.042	0.24	-0.47	3e-09	2.5e-07	-0.69	4.6e-18	7e-16
Fgb	-0.23	0.006	0.072	-0.74	7.7e-19	3e-16	-0.72	5.5e-18	8.2e-16
Casp3	-0.56	6.6e-05	0.0026	-0.96	7e-12	1.1e-09	-1.22	7.2e-18	1.1e-15
G6pdx	-2.19	1.8e-09	5.3e-07	-3.05	7.6e-17	2.3e-14	-3.2	7.2e-18	1.1e-15
Atp5mc1	-0.12	0.19	0.53	-0.46	3.5e-07	1.6e-05	-0.78	1.1e-17	1.7e-15
Lsr	-0.64	1.1e-06	9.8e-05	-0.86	5.1e-11	6.2e-09	-1.11	1.8e-17	2.5e-15
Cyb5a	0.74	6.6e-09	1.7e-06	0.68	1e-07	5.3e-06	1.08	2.2e-17	3.2e-15
Aox1	0.77	1.4e-06	0.00012	1.24	3.4e-15	8.5e-13	1.34	2.3e-17	3.2e-15
Rdh16f2	-0.18	0.3	0.65	-1.47	9.1e-17	2.7e-14	-1.5	3.2e-17	4.6e-15
Dbi	0.03	0.76	0.93	-0.17	0.039	0.17	-0.69	3.7e-17	5.1e-15
Hamp2	-0.81	0.055	0.28	-2.67	3.5e-10	3.5e-08	-3.6	4.5e-17	6.2e-15
Hsd17b11	0.28	0.025	0.18	0.7	2.1e-08	1.4e-06	1.05	5.2e-17	7.2e-15
Sh3bgrl2	0.38	0.0024	0.039	0.73	5.2e-09	4e-07	1.05	5.4e-17	7.3e-15
Gsta2	1.06	6.1e-05	0.0024	2.15	1.4e-16	3.9e-14	2.18	6.3e-17	8.5e-15
Gm50136	1.97	1.4e-13	1.8e-10	1.25	2.8e-06	9.4e-05	2.21	6.5e-17	8.7e-15
Hpn	-0.22	0.00016	0.0051	-0.29	5.4e-07	2.3e-05	-0.49	7.9e-17	1e-14
Rpl36a	-0.41	6.6e-06	0.00042	-0.58	9.6e-11	1.1e-08	-0.76	9e-17	1.2e-14
Ttpa	0.55	9.5e-06	0.00055	0.73	5.1e-09	3.9e-07	1.03	1.2e-16	1.6e-14
Hgfac	-0.25	0.018	0.14	-0.7	6.9e-11	8e-09	-0.88	1.4e-16	1.8e-14
Pdk1	-0.58	0.0004	0.01	-0.8	1e-06	4e-05	-1.36	1.5e-16	1.9e-14
Hmgcr	-1.38	0.00024	0.007	-2.85	3.6e-14	7.6e-12	-3.11	1.6e-16	2.1e-14
Ldlr	-0.36	0.01	0.1	-0.57	4.2e-05	0.00095	-1.15	1.7e-16	2.2e-14
Mrps35	-0.7	4.2e-06	0.0003	-0.91	1.3e-09	1.2e-07	-1.25	1.9e-16	2.3e-14
Smarca4	0.14	0.027	0.18	0.61	1.1e-24	1.1e-21	0.49	1.9e-16	2.3e-14
Themis	1.23	0.024	0.17	3.99	4e-15	9.5e-13	4.17	2.1e-16	2.5e-14
Acaa1b	0.55	0.00085	0.018	1.56	2.7e-21	1.3e-18	1.35	2.1e-16	2.5e-14
Pnpla3	-3.06	2.1e-07	2.5e-05	-2.97	3.7e-07	1.7e-05	-5.32	2.8e-16	3.4e-14
Gm31249	-1.56	3.6e-05	0.0016	-2.93	2.2e-13	4.2e-11	-3.55	3.3e-16	3.9e-14
Srebf2	-0.37	0.0014	0.025	-0.59	4.8e-07	2.1e-05	-0.96	3.4e-16	4.1e-14
Gm7536	-0.79	2.2e-08	4.1e-06	-0.71	4.9e-07	2.1e-05	-1.15	4e-16	4.7e-14
Lgals1	0.85	0.001	0.021	2.03	2.1e-15	5.3e-13	2.08	4.4e-16	5.2e-14
Thrsp	-1.97	2.5e-08	4.5e-06	-1.33	0.00016	0.0028	-2.85	6.5e-16	7.6e-14
Kpna4	0.16	0.028	0.19	0.49	1.3e-11	1.8e-09	0.58	7.3e-16	8.4e-14
Sorbs2	0.37	0.00013	0.0044	0.58	3e-09	2.5e-07	0.78	1.1e-15	1.2e-13
Hsd17b4	0.17	0.068	0.31	0.63	4.1e-11	5.1e-09	0.76	1.6e-15	1.9e-13
Gclc	0.75	1.7e-08	3.5e-06	0.92	6e-12	9.5e-10	1.06	2.3e-15	2.6e-13
Mr1	-1.13	5.6e-05	0.0023	-1.94	9e-12	1.3e-09	-2.32	2.5e-15	2.8e-13
Ropn1l	-0.53	0.0065	0.075	-1.03	1.5e-07	7.5e-06	-1.64	3e-15	3.3e-13
Abcb4	0.4	0.00064	0.015	0.77	2.4e-11	3.1e-09	0.91	2.9e-15	3.3e-13
Dhrs4	0.31	7.6e-05	0.0029	0.5	1e-10	1.1e-08	0.62	3.1e-15	3.4e-13
Atp5mf	-0.45	3e-07	3.5e-05	-0.26	0.0024	0.024	-0.69	3.4e-15	3.7e-13
Hmgcs1	-0.55	0.014	0.12	-1.4	3.1e-10	3.2e-08	-1.75	3.6e-15	3.9e-13
Ppia	-0.21	0.0099	0.098	-0.4	1e-06	4e-05	-0.64	4.4e-15	4.7e-13
Cyp4f17	0.96	4.7e-07	5e-05	1.13	1.8e-09	1.5e-07	1.47	5.4e-15	5.8e-13
Rpl7	-0.1	0.072	0.32	-0.31	1.3e-08	8.8e-07	-0.42	6.9e-15	7.4e-13
Lamp1	0.21	0.0017	0.03	0.36	4.9e-08	2.8e-06	0.52	7.8e-15	8.3e-13
Hspb1	0.37	0.15	0.47	1.47	1.1e-08	7.9e-07	1.98	1e-14	1.1e-12
Aldh1l1	-0.32	0.0092	0.094	-0.35	0.0055	0.045	-0.96	1.3e-14	1.3e-12
Itih5	-0.75	0.0012	0.023	-1.56	2.7e-11	3.5e-09	-1.83	1.3e-14	1.4e-12
Rps27a-ps3	-1.51	6.6e-10	2.5e-07	-0.91	0.00018	0.003	-1.88	1.7e-14	1.7e-12
Mtfp1	-0.33	0.0037	0.052	-0.68	1.7e-09	1.5e-07	-0.88	1.8e-14	1.8e-12
Prss8	-1.2	0.0015	0.027	-3.52	9.4e-19	3.5e-16	-3.01	1.9e-14	1.9e-12
Tkt	-0.41	0.00027	0.0076	-0.45	6.4e-05	0.0013	-0.86	2.2e-14	2.2e-12
Slc38a3	-0.46	0.0017	0.03	-0.68	3.9e-06	0.00013	-1.12	2.4e-14	2.4e-12
Scpep1	-0.17	0.24	0.59	-0.89	1.2e-09	1.1e-07	-1.13	2.4e-14	2.4e-12
Cyp2j6	-0.58	5.9e-14	1.2e-10	-0.23	0.0022	0.023	-0.58	2.6e-14	2.5e-12
Orm3	-0.58	0.24	0.59	3.13	1.9e-14	4.1e-12	3.12	2.6e-14	2.5e-12
Acmsd	-1.37	3.4e-09	9.2e-07	-0.62	0.0064	0.05	-1.77	3e-14	2.9e-12
Cebpa	-0.32	0.00033	0.0088	-0.33	0.00019	0.0032	-0.68	3.3e-14	3.2e-12
Haao	-0.24	0.016	0.13	-0.26	0.0077	0.056	-0.75	3.5e-14	3.4e-12
Rmnd5a	-0.41	1.7e-06	0.00014	-0.47	2.9e-08	1.8e-06	-0.65	3.7e-14	3.6e-12
Rpl13a	-0.48	8.6e-06	0.00051	-0.62	7.8e-09	5.6e-07	-0.81	3.7e-14	3.6e-12
Phospho1	1.02	0.0013	0.025	2.73	2.3e-18	7.9e-16	2.37	3.9e-14	3.7e-12
Tpt1-ps3	-1.51	1.6e-13	1.9e-10	-0.58	0.0046	0.039	-1.54	4.3e-14	4e-12
Arg1	-0.31	0.004	0.055	-0.51	2.9e-06	9.7e-05	-0.82	4.3e-14	4e-12
Tlcd4	0.37	0.0026	0.041	0.71	1.2e-08	8e-07	0.92	8.9e-14	8.3e-12
Gnmt	-0.06	0.57	0.84	-0.23	0.029	0.14	-0.79	9.4e-14	8.7e-12
Pgd	-0.96	2e-07	2.5e-05	-0.79	1.8e-05	0.00046	-1.38	1.1e-13	1e-11
Hes6	-0.8	3.7e-05	0.0017	-0.95	9.9e-07	3.9e-05	-1.45	1.1e-13	1e-11
Ppif	-0.57	6.2e-06	0.00041	-0.62	8.9e-07	3.6e-05	-0.95	1.1e-13	1e-11
Gpx1	0.28	0.018	0.14	0.79	3.9e-11	4.8e-09	0.88	1.3e-13	1.2e-11
Rps23rg1	-0.72	0.069	0.31	-1.83	6.8e-06	0.0002	-3.55	1.5e-13	1.4e-11
Spop	0.31	5.3e-06	0.00036	0.35	2.3e-07	1.1e-05	0.49	1.9e-13	1.7e-11
Rps18	-0.11	0.14	0.45	-0.52	8e-12	1.2e-09	-0.57	2e-13	1.7e-11
Gm5559	-0.64	1.5e-05	0.00081	-0.34	0.021	0.11	-1.11	2e-13	1.8e-11
Pcsk6	0.14	0.17	0.5	0.58	5.2e-09	4e-07	0.73	2.2e-13	1.9e-11
Rras	-0.68	3.2e-06	0.00024	-1.05	8.9e-13	1.5e-10	-1.1	2.4e-13	2.1e-11
Sema5b	2.01	0.00039	0.0099	4.27	1.7e-14	3.6e-12	4.06	2.8e-13	2.5e-11
Atp5pb	-0.3	3.9e-07	4.3e-05	-0.28	1.5e-06	5.6e-05	-0.43	3.4e-13	2.9e-11
Actb	0.41	0.00068	0.015	0.55	7.8e-06	0.00022	0.89	3.6e-13	3.1e-11
Pkdcc	-0.32	0.029	0.19	-0.66	6.3e-06	0.00019	-1.09	3.7e-13	3.1e-11
Scp2	0.29	6.7e-05	0.0027	0.5	2.1e-11	2.8e-09	0.54	3.8e-13	3.2e-11
Aldh1a1	0.87	2e-06	0.00016	1.15	3.2e-10	3.3e-08	1.32	4.6e-13	3.9e-11
Gm19619	-0.32	0.33	0.68	1.88	1.5e-10	1.6e-08	2.13	4.7e-13	3.9e-11
Gm4952	1.35	1.1e-09	4e-07	1.05	2.4e-06	8.5e-05	1.6	4.8e-13	4e-11
Pgrmc1	0.29	0.00013	0.0045	0.52	1.8e-11	2.4e-09	0.55	5.8e-13	4.8e-11
Selenbp1	-0.2	0.033	0.2	-0.34	0.00024	0.0039	-0.66	6.1e-13	5e-11
Fads6	-0.27	8.6e-06	0.00051	-0.17	0.0036	0.033	-0.43	6.2e-13	5.1e-11
Mvd	-1.21	0.015	0.13	-2.16	1.5e-05	0.0004	-3.65	6.3e-13	5.2e-11
Aspg	-0.31	0.019	0.15	-0.85	1.3e-10	1.5e-08	-0.95	7.2e-13	5.8e-11
Apoe	0.36	0.00029	0.008	0.55	4.7e-08	2.7e-06	0.72	7.8e-13	6.3e-11
Mst1	-0.19	0.006	0.072	-0.42	3.3e-09	2.6e-07	-0.51	8e-13	6.4e-11
Gm10642	-1.8	1.5e-06	NA	-2.1	1.7e-08	1.1e-06	-3.04	8.4e-13	6.7e-11
Ppm1k	0.79	7.7e-06	0.00047	0.91	2.8e-07	1.3e-05	1.26	9.1e-13	7.2e-11
Abhd3	0.31	0.0037	0.052	0.59	3.1e-08	1.9e-06	0.76	1.1e-12	8.5e-11
Ermp1	0.11	0.53	0.82	0.94	1.1e-08	7.7e-07	1.18	1.1e-12	8.7e-11
Cds2	-0.58	6.4e-10	2.5e-07	-0.34	0.00023	0.0037	-0.67	1.2e-12	9.5e-11
Gstm7	-0.19	0.096	0.37	-0.27	0.02	0.11	-0.83	1.3e-12	1e-10
Klk1b4	-0.78	0.00081	0.017	-1.42	2.8e-09	2.3e-07	-1.85	1.7e-12	1.3e-10
Uba52	-0.36	0.00027	0.0076	-0.41	2.3e-05	0.00056	-0.69	1.8e-12	1.4e-10
Cyp3a25	0.79	5.7e-07	5.6e-05	0.92	5.6e-09	4.2e-07	1.11	1.9e-12	1.4e-10
Eif5a	-0.35	1e-06	9.1e-05	-0.14	0.044	0.18	-0.5	2.1e-12	1.6e-10
Slc16a2	0.49	4.4e-05	0.0019	0.65	4.1e-08	2.3e-06	0.84	2.2e-12	1.7e-10
Tmem64	0.25	0.0055	0.068	0.42	2.3e-06	8e-05	0.62	3e-12	2.2e-10
Cpn1	-0.09	0.25	0.6	-0.3	0.00011	0.002	-0.55	3.2e-12	2.4e-10
Slc11a2	0.37	0.0044	0.058	0.56	7.6e-06	0.00022	0.88	3.4e-12	2.5e-10
Crim1	0.21	0.085	0.35	0.57	1.5e-06	5.5e-05	0.82	3.4e-12	2.5e-10
Abcg8	-0.15	0.41	0.74	1.21	1.1e-11	1.6e-09	1.24	3.3e-12	2.5e-10
Rpl22l1	-0.83	0.00016	0.0051	-1.2	4.2e-08	2.4e-06	-1.55	3.6e-12	2.7e-10
Gamt	-0.2	0.077	0.33	-0.43	0.00017	0.0029	-0.79	3.8e-12	2.8e-10
Atg16l2	-0.9	0.00014	0.0047	-0.96	5.2e-05	0.0011	-1.67	3.8e-12	2.8e-10
Creg1	0.45	4.5e-05	0.0019	0.67	9.3e-10	8.7e-08	0.76	4.1e-12	3e-10
Mgll	0.56	5.3e-05	0.0022	0.85	9.8e-10	9e-08	0.97	4.3e-12	3.1e-10
Sgsm1	-1.06	0.0059	0.072	-1.83	2.4e-06	8.4e-05	-2.93	4.5e-12	3.2e-10
Tsku	0.25	0.27	0.62	1.1	7.5e-07	3.1e-05	1.54	5e-12	3.6e-10
Adgrf1	-0.86	0.12	0.42	-3.19	1.8e-08	1.1e-06	-4.02	6.1e-12	4.3e-10
Eps8l2	1.07	8.9e-12	5.3e-09	1.1	2.7e-12	4.4e-10	1.08	6.2e-12	4.4e-10
Tmem134	0.34	0.0055	0.068	0.71	4.8e-09	3.7e-07	0.84	6.4e-12	4.6e-10
Slc23a1	-0.22	0.059	0.28	-0.32	0.0058	0.047	-0.8	7.4e-12	5.2e-10
Hsbp1l1	-0.42	0.17	0.51	-1.79	4.3e-08	2.5e-06	-2.43	9.1e-12	6.4e-10
Dclk3	-0.8	0.00069	0.015	-1.32	2.1e-08	1.3e-06	-1.63	9.3e-12	6.5e-10
Nrn1	-0.21	0.014	0.12	-0.55	7.3e-11	8.4e-09	-0.58	9.7e-12	6.8e-10
Rpsa	-0.19	0.018	0.14	-0.49	1.9e-09	1.6e-07	-0.55	1.3e-11	9e-10
Gm10293	-1.07	8.5e-11	4.2e-08	-0.37	0.016	0.095	-1.11	1.3e-11	9.1e-10
Mreg	0.86	6.8e-08	1e-05	0.92	4.9e-09	3.7e-07	1.07	1.7e-11	1.1e-09
Apcs	-0.06	0.7	0.9	-1.14	2.2e-12	3.5e-10	-1.1	1.6e-11	1.1e-09
Tmem183a	-0.49	3.7e-07	4.2e-05	-0.42	9.7e-06	0.00027	-0.65	1.8e-11	1.2e-09
Acadm	0.28	0.075	0.33	0.73	3.1e-06	0.0001	1.05	1.8e-11	1.2e-09
Enpep	-0.34	0.0035	0.051	-0.67	1e-08	7.1e-07	-0.79	1.8e-11	1.2e-09
Rpl28-ps1	-0.41	0.0005	0.012	-0.48	4.1e-05	0.00093	-0.79	2e-11	1.3e-09
Gm11437	-0.93	0.00015	0.0049	-1.3	1.2e-07	6e-06	-1.73	1.9e-11	1.3e-09
F2	-0.14	0.016	0.13	-0.33	8.2e-09	5.9e-07	-0.39	1.9e-11	1.3e-09
Aqp8	-1.01	9.4e-05	0.0035	-0.8	0.0019	0.021	-1.73	2e-11	1.4e-09
Gm10123	-1.18	1.1e-08	2.4e-06	-0.82	6.7e-05	0.0014	-1.38	2.2e-11	1.4e-09
Pnpla5	-2.88	2.6e-05	0.0013	-3.09	5.9e-06	0.00018	-6.52	2.3e-11	1.5e-09
Mpc1	0.64	7.5e-08	1.1e-05	0.49	3.6e-05	0.00084	0.79	2.4e-11	1.6e-09
Skp1	0.22	0.0046	0.06	0.43	2.9e-08	1.7e-06	0.52	2.5e-11	1.6e-09
Ndufa5	-0.68	8.8e-09	2.1e-06	-0.31	0.0085	0.061	-0.79	2.6e-11	1.7e-09
Ndufab1	-0.75	8e-11	4.1e-08	-0.36	0.0015	0.017	-0.77	2.6e-11	1.7e-09
Mmd	0.66	5.4e-07	5.6e-05	0.55	2.6e-05	0.00062	0.87	3.1e-11	2e-09
Hsdl2	0.55	6.1e-05	0.0025	0.62	5e-06	0.00016	0.9	3.6e-11	2.3e-09
Car3	1.04	1.1e-07	1.6e-05	1.05	7.8e-08	4.2e-06	1.3	3.6e-11	2.3e-09
Ugt3a2	0.51	0.00038	0.0097	0.83	7.9e-09	5.6e-07	0.95	3.7e-11	2.3e-09
Fbp1	-0.2	0.027	0.18	-0.14	0.13	0.36	-0.6	4e-11	2.5e-09
Slc25a11	-0.28	0.0013	0.025	-0.36	3.5e-05	0.00081	-0.58	4.1e-11	2.6e-09
Ndufa13	-0.49	7.8e-08	1.2e-05	-0.17	0.053	0.2	-0.6	4.4e-11	2.7e-09
Slc25a20	0.61	2.8e-06	0.00022	0.69	1.1e-07	5.8e-06	0.86	4.3e-11	2.7e-09
Exoc4	0.21	0.036	0.22	0.71	5.6e-14	1.1e-11	0.63	4.3e-11	2.7e-09
Anks1	-0.91	4.4e-13	4e-10	-0.64	2.2e-07	1.1e-05	-0.82	4.5e-11	2.8e-09
Cutal	-0.24	0.0047	0.06	-0.19	0.021	0.11	-0.55	4.7e-11	2.9e-09
Rps3	-0.32	0.00013	0.0044	-0.4	1.3e-06	4.8e-05	-0.54	5.1e-11	3.1e-09
Rps16-ps2	-1.9	1.3e-07	1.7e-05	-0.94	0.0083	0.06	-2.36	5.2e-11	3.2e-09
Ttr	-0.08	0.34	0.68	-0.35	4e-05	0.00091	-0.56	5.3e-11	3.2e-09
Rab11a	-0.74	2.3e-12	1.7e-09	-0.4	0.00012	0.0022	-0.69	5.4e-11	3.3e-09
Fas	0.32	0.011	0.1	0.79	5.2e-11	6.3e-09	0.8	5.4e-11	3.3e-09
Bsg	0.18	0.0067	0.077	0.31	1.7e-06	6.1e-05	0.43	5.8e-11	3.5e-09
Entpd5	0.21	0.097	0.37	0.86	1.2e-11	1.8e-09	0.83	6.2e-11	3.7e-09
Pkp4	0.19	0.039	0.23	0.38	2.6e-05	0.00064	0.6	6.8e-11	4e-09
Acox2	0.25	0.028	0.19	0.74	6.2e-11	7.3e-09	0.74	6.6e-11	4e-09
Iah1	-0.25	0.0033	0.049	-0.48	7.8e-09	5.6e-07	-0.55	7e-11	4.1e-09
Slc10a1	-0.21	0.19	0.53	-1	6.9e-10	6.5e-08	-1.06	6.9e-11	4.1e-09
Ldha	0.37	3.2e-05	0.0015	0.57	1.6e-10	1.7e-08	0.58	6.8e-11	4.1e-09
Ndufb5	-0.46	1.2e-05	0.00066	-0.36	0.00046	0.0066	-0.68	7.5e-11	4.4e-09
Mtch2	-0.27	2.4e-05	0.0012	-0.29	4e-06	0.00013	-0.42	7.8e-11	4.6e-09
Rpl37a	-0.83	3.4e-07	3.9e-05	-0.59	0.00029	0.0046	-1.06	8.2e-11	4.8e-09
Dennd2b	0.67	0.0017	0.03	1.39	4.2e-11	5.1e-09	1.37	9.1e-11	5.3e-09
Sdhd	-0.18	0.015	0.13	-0.34	2.5e-06	8.5e-05	-0.47	9.7e-11	5.6e-09
Oat	1.02	1e-07	1.5e-05	1.52	1.6e-15	4.2e-13	1.23	1e-10	5.9e-09
Mdfic	0.31	0.0032	0.047	0.38	0.00017	0.0029	0.66	1e-10	6e-09
H2bc4	0.62	1.5e-05	0.00082	0.74	2.5e-07	1.2e-05	0.93	1.1e-10	6.2e-09
Gm36180	-0.94	0.047	0.25	-2.89	1.2e-08	8.2e-07	-3.58	1.1e-10	6.2e-09
Prkcsh	-0.26	0.00014	0.0045	-0.19	0.0046	0.04	-0.44	1.1e-10	6.4e-09
Fgfrl1	-0.41	0.015	0.13	-0.85	4.8e-07	2.1e-05	-1.09	1.2e-10	6.5e-09
Spr	-0.3	1.3e-07	1.7e-05	-0.18	0.0011	0.013	-0.37	1.3e-10	7.3e-09
Aldh6a1	0.26	0.0086	0.09	0.51	2.6e-07	1.2e-05	0.63	1.3e-10	7.3e-09
Ebpl	-0.9	1.3e-08	2.8e-06	-0.7	9.5e-06	0.00027	-1.02	1.3e-10	7.5e-09
Agxt2	0.14	0.067	0.31	0.48	6.1e-10	6e-08	0.5	1.3e-10	7.5e-09
Ifitm3	-0.26	0.023	0.16	-0.52	4.6e-06	0.00015	-0.72	1.4e-10	7.9e-09
Rps24	-0.22	0.0031	0.046	-0.44	4.3e-09	3.4e-07	-0.48	1.5e-10	8.5e-09
Qprt	-0.21	0.0013	0.025	-0.15	0.026	0.13	-0.42	1.6e-10	8.6e-09
Itm2b	0.26	0.00058	0.014	0.41	4e-08	2.3e-06	0.48	1.6e-10	8.6e-09
Tex2	0.25	0.00072	0.016	0.48	2.9e-11	3.7e-09	0.47	1.6e-10	8.6e-09
mt-Nd3	-0.47	0.00053	0.013	-0.34	0.012	0.08	-0.87	1.8e-10	9.6e-09
Gss	0.51	5.1e-05	0.0021	0.79	2.7e-10	2.8e-08	0.8	1.9e-10	1e-08
Gm5182	-1.39	0.00024	0.007	-1.17	0.0015	0.017	-2.65	2.1e-10	1.2e-08
Cd82	-0.33	0.00041	0.01	-0.4	1.4e-05	0.00037	-0.59	2.4e-10	1.3e-08
Gm4654	-0.68	7e-07	6.7e-05	-0.15	0.26	0.53	-0.87	2.6e-10	1.4e-08
Rps2	-0.11	0.12	0.42	-0.2	0.004	0.036	-0.44	2.6e-10	1.4e-08
Nalf2	0.93	0.021	0.16	2.78	1.9e-13	3.6e-11	2.4	2.9e-10	1.6e-08
Gm11518	-10.95	5.2e-10	2.2e-07	-0.93	0.54	0.76	-11.08	3.3e-10	1.7e-08
Adipor2	-0.31	0.00012	0.0042	-0.16	0.042	0.18	-0.51	3.2e-10	1.7e-08
Apex1	-0.79	2.2e-08	4e-06	-0.67	1.2e-06	4.6e-05	-0.89	3.2e-10	1.7e-08
Scap	-0.79	4.4e-05	0.0019	-1.15	3.1e-09	2.5e-07	-1.22	3.1e-10	1.7e-08
Fam107b	0.61	0.00019	0.0056	0.66	4.4e-05	0.00097	1.02	3.5e-10	1.9e-08
Fitm1	0.79	0.00045	0.011	1.75	2.6e-15	6.5e-13	1.39	3.7e-10	1.9e-08
Fgg	-0.07	0.36	0.7	-0.49	3.8e-11	4.8e-09	-0.47	4.1e-10	2.1e-08
Pglyrp2	0.12	0.2	0.54	-0.29	0.0022	0.023	-0.59	4.3e-10	2.2e-08
Adh5	-0.31	0.00037	0.0095	-0.37	1.8e-05	0.00046	-0.54	4.2e-10	2.2e-08
Rpl37rt	-2.35	3.3e-06	0.00024	-0.93	0.063	0.23	-3.2	4.5e-10	2.3e-08
Cyp2e1	0.59	0.00019	0.0059	0.53	0.00079	0.01	0.99	4.6e-10	2.4e-08
Cnp	-0.42	0.011	0.1	-0.87	1.6e-07	8.2e-06	-1.06	4.8e-10	2.5e-08
Gm8893	-0.54	0.0063	0.074	-0.72	0.00026	0.0041	-1.24	5.2e-10	2.6e-08
Rpl10	-0.14	0.029	0.19	-0.41	6e-10	6e-08	-0.41	5e-10	2.6e-08
Abcg2	0.08	0.55	0.83	0.64	2.8e-06	9.4e-05	0.85	5.6e-10	2.8e-08
Rps23-ps1	-0.56	9.7e-07	8.8e-05	-0.56	9.5e-07	3.8e-05	-0.71	5.4e-10	2.8e-08
Gnat1	-1.02	0.022	0.16	-1.65	0.00021	0.0034	-2.98	5.7e-10	2.9e-08
Gramd1b	-0.83	0.023	0.16	2.08	6.5e-10	6.2e-08	2.1	5.7e-10	2.9e-08
Cnpy2	-0.12	0.17	0.51	-0.33	0.00022	0.0036	-0.57	5.9e-10	3e-08
Tstd3	-0.19	0.17	0.5	-0.4	0.0047	0.04	-0.89	6.3e-10	3.1e-08
Zdhhc9	-0.3	0.00012	0.0042	-0.33	2.2e-05	0.00056	-0.49	6.8e-10	3.4e-08
Cd81	0.19	0.026	0.18	0.4	2.8e-06	9.5e-05	0.52	6.9e-10	3.4e-08
Dio1	0.16	0.37	0.71	1.06	6.1e-09	4.5e-07	1.13	6.8e-10	3.4e-08
Rps8	-0.25	0.01	0.1	-0.54	3.6e-08	2.1e-06	-0.6	7e-10	3.5e-08
Gm32840	0.5	0.033	0.21	0.87	0.00015	0.0026	1.4	7.4e-10	3.6e-08
Lpgat1	0.14	0.055	0.28	0.4	3.8e-08	2.2e-06	0.44	7.9e-10	3.9e-08
Ptp4a2	0.42	5e-07	5.1e-05	0.3	0.00033	0.005	0.52	9e-10	4.4e-08
Fads2	-0.39	0.057	0.28	-0.35	0.083	0.27	-1.25	9.3e-10	4.5e-08
Txnrd3	-0.33	0.04	0.23	-0.77	1.9e-06	6.8e-05	-1.04	9.2e-10	4.5e-08
Pigx	-0.35	0.015	0.13	-0.8	3.6e-08	2.1e-06	-0.91	9.2e-10	4.5e-08
Uck1	0.66	1e-08	2.3e-06	0.96	2.4e-17	7.9e-15	0.7	9.3e-10	4.5e-08
Nhsl3	-0.49	6e-05	0.0024	-0.54	8.4e-06	0.00024	-0.74	9.6e-10	4.6e-08
Dact2	-0.31	0.053	0.27	-0.48	0.0022	0.022	-1	1e-09	5e-08
Eef1b2	-0.52	5.1e-06	0.00035	-0.57	5.4e-07	2.3e-05	-0.7	1.1e-09	5e-08
Cd36	0.6	0.11	0.41	2.27	1.8e-09	1.6e-07	2.31	1.1e-09	5e-08
Acat1	0.29	0.0012	0.023	0.46	2.3e-07	1.1e-05	0.54	1.1e-09	5.3e-08
Bhlhe40	-0.71	4.1e-05	0.0018	-1.31	5.6e-14	1.1e-11	-1.06	1.1e-09	5.3e-08
Ghitm	0.11	0.12	0.42	0.35	5.6e-07	2.3e-05	0.42	1.2e-09	5.8e-08
Gm56906	0.64	8.8e-07	8.2e-05	0.37	0.0048	0.041	0.79	1.3e-09	6e-08
Nadk2	0.36	2.8e-06	0.00022	0.27	0.00042	0.0061	0.47	1.3e-09	6e-08
Insig2	0.36	0.052	0.27	1.36	2.4e-13	4.5e-11	1.13	1.3e-09	6e-08
Adgrv1	0.2	0.56	0.84	1.3	8.7e-05	0.0017	2.01	1.3e-09	6.2e-08
Arfgap2	-0.02	0.81	0.94	-0.16	0.012	0.078	-0.4	1.4e-09	6.6e-08
Arl4a	0.69	1.8e-05	0.00095	0.68	2.1e-05	0.00053	0.96	1.4e-09	6.6e-08
Acsf2	0.44	4.4e-05	0.0019	0.49	6.6e-06	0.0002	0.66	1.4e-09	6.6e-08
Vwa8	0.42	0.00075	0.016	0.67	6.5e-08	3.6e-06	0.75	1.4e-09	6.7e-08
Cyp2c29	0.54	0.012	0.11	1.06	9e-07	3.6e-05	1.3	1.5e-09	6.8e-08
Rps27a	-0.17	0.063	0.3	-0.63	4.6e-12	7.2e-10	-0.55	1.6e-09	7.3e-08
Atp5f1b	-0.27	3.5e-06	0.00025	-0.17	0.0038	0.035	-0.35	1.7e-09	7.8e-08
Treh	0.5	0.21	0.55	1.87	5.5e-07	2.3e-05	2.24	1.9e-09	8.6e-08
Eif4a-ps4	-1.24	1.7e-09	5.3e-07	-0.58	0.0045	0.039	-1.24	1.9e-09	8.7e-08
4632428C04Rik	0.34	0.55	0.83	2.68	3.3e-07	1.5e-05	3.14	1.9e-09	8.7e-08
Dnajc15	-0.77	4.5e-07	4.8e-05	-0.32	0.035	0.16	-0.91	2e-09	8.9e-08
Pcmt1	-0.28	0.0022	0.037	-0.38	2.4e-05	0.0006	-0.56	2e-09	8.9e-08
Angptl8	-1.66	1e-05	0.0006	-1.91	4.3e-07	1.9e-05	-2.27	2e-09	8.9e-08
Cidea	1.94	0.13	0.43	7.03	8.5e-10	8e-08	6.87	2e-09	9.1e-08
Vegfa	-0.28	0.033	0.2	-0.71	7.8e-08	4.2e-06	-0.79	2.1e-09	9.4e-08
Il11ra1	-0.44	0.034	0.21	-0.49	0.018	0.1	-1.24	2.3e-09	1e-07
Them7	0.37	0.023	0.17	1.1	6.5e-12	1e-09	0.96	2.3e-09	1e-07
Rps15a	-0.97	3.6e-08	6.4e-06	-0.53	0.0025	0.025	-1.05	2.5e-09	1.1e-07
Atox1	0.51	4.9e-06	0.00034	0.63	9.8e-09	6.9e-07	0.66	3e-09	1.3e-07
Apoa1	-0.12	0.2	0.55	-0.38	3.8e-05	0.00088	-0.55	3.2e-09	1.4e-07
Mid1ip1	-0.77	0.0025	0.04	-0.91	0.00036	0.0054	-1.52	3.5e-09	1.5e-07
Hopx	-0.41	0.018	0.14	-0.78	6.9e-06	0.00021	-1.04	3.4e-09	1.5e-07
Reck	-1.04	1.8e-05	0.00095	-1.18	9e-07	3.6e-05	-1.46	3.5e-09	1.5e-07
Gask1a	-1.09	8.9e-05	0.0034	-1.44	1.8e-07	8.9e-06	-1.66	3.4e-09	1.5e-07
Rpl21	-0.25	0.0026	0.041	-0.46	2.1e-08	1.3e-06	-0.49	3.4e-09	1.5e-07
Thnsl2	-0.25	0.0075	0.082	-0.3	0.0011	0.013	-0.55	3.6e-09	1.6e-07
Prlr	1.38	4.4e-13	4e-10	0.68	0.00039	0.0058	1.12	3.7e-09	1.6e-07
Zranb1	-0.18	0.0097	0.097	-0.51	9.1e-14	1.8e-11	-0.41	3.7e-09	1.6e-07
Gpi1	-0.56	0.00048	0.012	-0.71	1.1e-05	0.00029	-0.95	4.2e-09	1.8e-07
Mmp19	0.13	0.28	0.63	0.75	5.4e-11	6.4e-09	0.68	4.1e-09	1.8e-07
Esrra	-0.32	0.0084	0.089	-0.49	6e-05	0.0013	-0.73	4.4e-09	1.9e-07
Sf3b2	-0.32	2e-08	3.8e-06	-0.24	2.6e-05	0.00064	-0.33	4.6e-09	1.9e-07
Cyp4a10	2.44	6.6e-06	0.00042	2.24	3.7e-05	0.00085	3.17	4.6e-09	2e-07
Hectd2os	1.14	3.3e-06	0.00024	1.37	2.3e-08	1.4e-06	1.44	4.6e-09	2e-07
Hint1	-0.29	0.00017	0.0054	-0.28	0.00037	0.0055	-0.46	5.2e-09	2.2e-07
Capn10	-0.09	0.6	0.86	-0.64	8.7e-05	0.0017	-0.98	5.7e-09	2.4e-07
Smoc1	-0.25	0.0076	0.083	-0.6	1.4e-10	1.5e-08	-0.55	5.6e-09	2.4e-07
Gm47761	1.94	4.7e-06	0.00033	1.2	0.005	0.042	2.46	6.1e-09	2.5e-07
Rassf6	-0.69	0.011	0.1	-0.89	0.0009	0.011	-1.57	5.9e-09	2.5e-07
Mbl1	0.4	2e-05	0.001	0.32	0.00069	0.0092	0.55	6e-09	2.5e-07
Epha1	-0.36	0.0012	0.023	-0.64	5.5e-09	4.1e-07	-0.64	6e-09	2.5e-07
Nudt7	-0.65	0.011	0.11	-0.85	0.001	0.012	-1.5	6.2e-09	2.6e-07
Ugt2b34	0.43	1.7e-05	0.00091	0.24	0.017	0.098	0.58	6.9e-09	2.8e-07
Cox6c	-0.23	0.00027	0.0076	-0.14	0.029	0.14	-0.36	7.7e-09	3.2e-07
Insig1	-0.4	0.15	0.48	-0.79	0.0043	0.037	-1.61	7.8e-09	3.2e-07
Grhpr	0.25	0.012	0.11	0.47	1.1e-06	4.2e-05	0.56	7.8e-09	3.2e-07
Fndc4	-0.21	0.083	0.34	-0.52	1.4e-05	0.00037	-0.7	8.3e-09	3.4e-07
Col18a1	-0.24	0.006	0.072	-0.4	3.8e-06	0.00012	-0.5	8.5e-09	3.5e-07
Fars2	-0.64	0.0012	0.023	-0.9	4.7e-06	0.00015	-1.14	9e-09	3.6e-07
Cpt2	0.49	0.00011	0.0038	0.67	1.1e-07	5.7e-06	0.73	9e-09	3.6e-07
Map1lc3a	0.31	0.0025	0.04	0.57	1.9e-08	1.3e-06	0.59	9e-09	3.6e-07
Fras1	-0.32	0.28	0.63	-1.75	1.3e-08	9e-07	-1.81	9e-09	3.6e-07
Zranb2	0.2	0.032	0.2	0.23	0.013	0.083	0.52	9.2e-09	3.7e-07
Mapre2	-0.5	0.00049	0.012	-0.81	1e-08	7.3e-07	-0.83	9.3e-09	3.7e-07
Paqr7	0.51	0.0024	0.038	0.87	1.8e-07	9e-06	0.95	9.8e-09	3.9e-07
Slc30a1	-0.38	9.7e-05	0.0036	-0.47	1.2e-06	4.7e-05	-0.57	9.9e-09	4e-07
Dvl1	-0.16	0.032	0.2	-0.4	1.2e-07	6.1e-06	-0.44	1.1e-08	4.5e-07
Gda	0.17	0.38	0.72	0.72	9.2e-05	0.0018	1.05	1.1e-08	4.6e-07
Inhbc	0.53	0.00018	0.0054	0.62	1.1e-05	0.0003	0.81	1.2e-08	4.7e-07
Tgm2	0.27	0.027	0.18	0.59	7.6e-07	3.1e-05	0.68	1.2e-08	4.7e-07
Lonp2	0.25	0.01	0.1	0.58	2.5e-09	2.1e-07	0.55	1.2e-08	4.7e-07
Rps25	-0.44	0.00027	0.0076	-0.49	6.1e-05	0.0013	-0.7	1.2e-08	4.8e-07
Fuom	-0.24	0.12	0.41	-0.69	5.2e-06	0.00016	-0.88	1.3e-08	4.9e-07
Gm28439	23.04	1.1e-07	1.5e-05	25.19	6.4e-09	4.7e-07	24.71	1.2e-08	4.9e-07
Ehhadh	0.17	0.3	0.65	0.75	5.5e-06	0.00017	0.93	1.3e-08	5e-07
Slc3a1	-0.73	0.00013	0.0044	-1.06	2.2e-08	1.4e-06	-1.09	1.3e-08	5e-07
Rps16	-0.02	0.83	0.95	-0.5	3.6e-10	3.6e-08	-0.46	1.3e-08	5.1e-07
Scd3	-2.43	6e-11	3.2e-08	-0.36	0.28	0.55	-2.02	1.3e-08	5.2e-07
Mtnr1a	1.2	0.0033	0.049	1.98	5.4e-07	2.3e-05	2.23	1.4e-08	5.2e-07
H2-Q7	-0.19	0.39	0.72	-0.76	0.00053	0.0075	-1.25	1.4e-08	5.4e-07
Acbd6	-0.29	0.017	0.14	-0.48	4.5e-05	0.00099	-0.68	1.4e-08	5.4e-07
Pxdc1	-0.6	4.1e-05	0.0018	-0.09	0.52	0.75	-0.83	1.4e-08	5.5e-07
Ubb	0.21	0.11	0.4	0.61	2.8e-06	9.5e-05	0.74	1.4e-08	5.5e-07
Vdac1	-0.31	0.00025	0.0073	-0.26	0.0022	0.023	-0.48	1.5e-08	5.9e-07
Timm17b	-0.55	0.0071	0.08	-0.23	0.27	0.53	-1.16	1.6e-08	6.1e-07
Rnd2	-0.49	0.004	0.054	-0.58	0.00051	0.0072	-0.97	1.6e-08	6.2e-07
Rpl23	-0.29	0.0015	0.027	-0.47	1.9e-07	9.5e-06	-0.51	1.7e-08	6.3e-07
Vnn1	1.11	0.0045	0.059	1.44	0.00022	0.0036	2.2	1.7e-08	6.5e-07
Ndufs4	-0.6	8.6e-08	1.3e-05	-0.44	5.5e-05	0.0012	-0.63	1.7e-08	6.5e-07
Rpl30	-0.39	2.7e-05	0.0013	-0.46	9.9e-07	3.9e-05	-0.53	1.8e-08	6.8e-07
Krt23	-1.01	0.018	0.14	1.75	9e-07	3.6e-05	2.01	1.8e-08	6.9e-07
Slc37a4	-0.64	1.4e-07	1.8e-05	-0.73	2e-09	1.7e-07	-0.68	1.9e-08	7.2e-07
Atp6v1g1	-0.36	0.00067	0.015	-0.56	9.7e-08	5.1e-06	-0.6	2e-08	7.3e-07
ENSMUSG00000121793	-0.28	0.015	0.13	-0.35	0.0017	0.019	-0.64	2.1e-08	7.8e-07
H1f0	-0.2	0.023	0.16	-0.4	2.8e-06	9.4e-05	-0.48	2.2e-08	8e-07
Hadh	0.27	0.0068	0.078	0.48	1.2e-06	4.7e-05	0.56	2.2e-08	8.1e-07
Slc25a10	0.35	0.0041	0.055	0.81	5e-11	6.1e-09	0.69	2.2e-08	8.1e-07
Hmgcl	0.39	0.00059	0.014	0.63	3.4e-08	2e-06	0.64	2.2e-08	8.3e-07
Rpl15-ps3	-0.64	0.002	0.033	-0.68	0.00092	0.012	-1.15	2.3e-08	8.5e-07
Gm10288	-1.48	1.1e-06	9.6e-05	-0.73	0.015	0.089	-1.69	2.4e-08	8.7e-07
Scd1	-1.02	1.2e-07	1.7e-05	0.18	0.35	0.62	-1.07	2.6e-08	9.4e-07
Gdi1	-0.45	2.6e-07	3.1e-05	-0.39	7.7e-06	0.00022	-0.49	2.6e-08	9.5e-07
Cyp2r1	-0.18	0.19	0.53	-0.52	0.00011	0.0021	-0.77	2.6e-08	9.6e-07
Gstm6	0.02	0.87	0.96	-0.13	0.27	0.54	-0.68	2.7e-08	1e-06
Gm20547	-0.49	0.049	0.26	-0.76	0.0021	0.022	-1.38	2.9e-08	1e-06
Fga	0.02	0.84	0.95	-0.47	2.9e-09	2.4e-07	-0.44	3.1e-08	1.1e-06
Sdsl	-0.43	0.0066	0.077	-0.55	0.00045	0.0065	-0.88	3.4e-08	1.2e-06
Sgpp1	0.08	0.31	0.66	0.34	3.4e-06	0.00011	0.41	3.3e-08	1.2e-06
Reep6	0.33	0.0044	0.058	0.65	1.3e-08	8.8e-07	0.63	3.4e-08	1.2e-06
S100a10	0.24	0.14	0.45	0.98	2.9e-09	2.4e-07	0.91	3.3e-08	1.2e-06
Idh1	-0.2	0.0091	0.093	-0.17	0.021	0.11	-0.42	3.6e-08	1.3e-06
Lrpap1	-0.45	0.0024	0.039	-0.58	9.1e-05	0.0018	-0.82	3.7e-08	1.3e-06
Rsc1a1	0.55	0.89	0.97	-0.35	0.93	0.97	-21.95	4.1e-08	1.4e-06
Ctdsp2	-0.26	0.0048	0.061	-0.2	0.022	0.12	-0.5	4e-08	1.4e-06
Dpys	0.3	0.0067	0.077	0.4	0.00026	0.0041	0.6	3.8e-08	1.4e-06
Mrpl15	-0.3	0.0042	0.056	-0.42	8.6e-05	0.0017	-0.59	3.9e-08	1.4e-06
Fbxo34	-0.53	0.00018	0.0055	-0.64	4.7e-06	0.00015	-0.78	3.9e-08	1.4e-06
Gas7	0.77	0.021	0.16	1.91	3.4e-09	2.7e-07	1.79	3.9e-08	1.4e-06
Epop	-1.54	1.1e-05	0.00061	-0.91	0.0052	0.043	-1.98	4.2e-08	1.5e-06
Acsl4	-0.71	9.6e-05	0.0035	-0.73	5.9e-05	0.0012	-1	4.3e-08	1.5e-06
Pfkfb1	-0.74	2e-05	0.001	-0.51	0.0027	0.027	-0.94	4.4e-08	1.6e-06
Osgin1	1.09	0.00011	0.004	1.15	4.3e-05	0.00097	1.54	4.7e-08	1.6e-06
Cyp2c50	0.65	0.0017	0.03	0.91	9.8e-06	0.00027	1.12	5e-08	1.7e-06
Ap2m1	-0.36	0.00017	0.0053	-0.25	0.0081	0.059	-0.51	5.2e-08	1.8e-06
Rps7-ps3	-1.9	0.0002	0.006	-1.39	0.0047	0.04	-2.96	5.3e-08	1.8e-06
Eno1b	-1.22	8.2e-09	2e-06	-0.77	0.00016	0.0027	-1.14	5.4e-08	1.8e-06
Anks4b	-0.3	0.0096	0.096	-0.44	0.00014	0.0025	-0.64	5.4e-08	1.8e-06
Fez2	0.02	0.84	0.95	0.44	4.1e-05	0.00093	0.59	5.2e-08	1.8e-06
Rpl26	-0.1	0.26	0.61	-0.43	1e-06	4e-05	-0.49	5.2e-08	1.8e-06
Hamp	0.03	0.88	0.97	-1.49	1.2e-11	1.7e-09	-1.19	5.2e-08	1.8e-06
mt-Nd6	0.72	0.0022	0.036	0.42	0.077	0.26	1.28	5.6e-08	1.9e-06
Ap3s1	0.18	0.066	0.31	0.51	9.1e-08	4.8e-06	0.52	5.4e-08	1.9e-06
C2	-0.2	0.046	0.25	-0.52	3.7e-07	1.7e-05	-0.56	5.8e-08	2e-06
Clpx	0.91	0.00028	0.0078	1.48	3.1e-09	2.5e-07	1.36	5.7e-08	2e-06
Actr10	-1	5.7e-10	2.3e-07	-0.56	0.00041	0.0061	-0.87	6.3e-08	2.1e-06
Nudt2	-0.06	0.66	0.89	-0.58	3.4e-05	0.00079	-0.79	6.1e-08	2.1e-06
Ddhd2	-0.49	0.00065	0.015	-0.81	1.5e-08	1e-06	-0.78	6.2e-08	2.1e-06
Nkiras2	-0.42	0.0036	0.051	-0.42	0.0029	0.028	-0.8	6.7e-08	2.2e-06
Cr1l	-0.37	0.00014	0.0047	-0.33	0.00067	0.0091	-0.53	6.4e-08	2.2e-06
5033403H07Rik	0.86	4.7e-08	7.7e-06	0.54	0.00049	0.007	0.84	6.8e-08	2.3e-06
Gm15638	0.47	0.047	0.25	0.56	0.016	0.093	1.23	7.1e-08	2.4e-06
Cyp2c37	0.48	0.051	0.27	0.76	0.002	0.021	1.32	7.3e-08	2.4e-06
Gm36041	1.53	5e-08	7.8e-06	1.08	0.00012	0.0021	1.51	7.3e-08	2.4e-06
Gm29216	-0.81	3.8e-05	0.0017	-0.38	0.05	0.2	-1.05	7.5e-08	2.5e-06
Mtarc1	-0.17	0.057	0.28	-0.32	0.00033	0.005	-0.48	7.4e-08	2.5e-06
Gm7049	-1.94	5.3e-05	NA	-1.71	0.00015	0.0026	-2.91	7.8e-08	2.6e-06
Gm45837	1.09	0.79	0.94	0.41	0.92	0.97	-22.62	8.5e-08	2.8e-06
Cmas	0.03	0.77	0.93	0.33	0.00018	0.0031	0.48	8.6e-08	2.8e-06
Nfia	0.38	4e-08	6.9e-06	0.09	0.2	0.45	0.37	8.7e-08	2.9e-06
Dus1l	0.24	0.011	0.1	0.46	8.7e-07	3.5e-05	0.5	9e-08	2.9e-06
Saa4	0.37	0.1	0.38	0.58	0.01	0.069	1.21	9.2e-08	3e-06
Gramd2b	-0.36	0.0097	0.096	-0.45	0.0012	0.015	-0.76	9.1e-08	3e-06
Cmip	0.39	0.0014	0.025	0.46	0.00011	0.0021	0.64	9.2e-08	3e-06
Ubb-ps	0.22	0.16	0.48	0.61	9.1e-05	0.0018	0.83	9.1e-08	3e-06
Tent5a	-0.42	0.021	0.15	-0.98	8e-08	4.3e-06	-0.98	9e-08	3e-06
Cfap20dc	-1.42	9e-06	0.00053	-1.02	0.0007	0.0094	-1.73	9.5e-08	3.1e-06
Pla1a	-0.07	0.67	0.89	-0.65	3.6e-05	0.00084	-0.85	9.7e-08	3.1e-06
Prxl2a	-0.34	0.012	0.11	-0.26	0.058	0.22	-0.73	1e-07	3.3e-06
Rbfa	-0.18	0.0093	0.094	-0.17	0.016	0.093	-0.38	1.1e-07	3.4e-06
As3mt	-0.34	0.06	0.29	-0.49	0.0076	0.056	-0.98	1.1e-07	3.4e-06
Stradb	0.06	0.43	0.76	0.35	2.2e-06	7.8e-05	0.4	1.1e-07	3.4e-06
Irf2	-0.85	9.6e-12	5.4e-09	-0.75	1e-09	9.6e-08	-0.66	1e-07	3.4e-06
Hmcn1	2.39	0.0017	0.03	1.5	0.047	0.19	4.02	1.1e-07	3.5e-06
Aqp11	-0.49	0.00038	0.0096	-0.34	0.013	0.081	-0.73	1.1e-07	3.5e-06
Adap2	0.54	0.00063	0.014	0.56	0.00032	0.0049	0.82	1.1e-07	3.6e-06
Bpnt1	0.1	0.26	0.61	0.33	0.00029	0.0046	0.48	1.1e-07	3.6e-06
Nfe2	-1.7	0.011	NA	-3.46	4.9e-06	0.00015	-4.86	1.1e-07	3.6e-06
Etfdh	0.29	0.0016	0.029	0.43	2.8e-06	9.4e-05	0.49	1.2e-07	3.7e-06
Pla2g12a	0.79	0.0009	0.019	0.66	0.0051	0.043	1.24	1.2e-07	3.8e-06
Leng8	0.3	0.0027	0.042	0.21	0.029	0.14	0.52	1.2e-07	3.9e-06
Mrpl51	-0.58	4.2e-07	4.5e-05	-0.3	0.0078	0.057	-0.61	1.3e-07	3.9e-06
Slc4a4	0.57	0.0014	0.026	0.56	0.0017	0.019	0.94	1.3e-07	3.9e-06
Neurl2	-1.23	0.003	0.045	-1.8	1.7e-05	0.00044	-2.34	1.3e-07	3.9e-06
Rpia	-0.83	0.00055	0.013	-1.18	9.6e-07	3.8e-05	-1.29	1.2e-07	3.9e-06
Rpl23a	-0.06	0.4	0.74	-0.4	3.2e-07	1.5e-05	-0.41	1.2e-07	3.9e-06
Hdgf	-0.29	0.00067	0.015	-0.27	0.0013	0.015	-0.45	1.3e-07	4e-06
Shf	-0.2	0.32	0.67	-0.66	0.0011	0.014	-1.09	1.3e-07	4e-06
Gm15408	-0.86	0.0022	0.036	-1.25	8.6e-06	0.00025	-1.5	1.3e-07	4e-06
Slc35e3	0.27	0.032	0.2	0.63	3.1e-07	1.4e-05	0.66	1.3e-07	4e-06
Sec31b	-0.36	0.071	0.32	-1.12	2.6e-08	1.6e-06	-1.07	1.3e-07	4.2e-06
Atp5mg	-0.57	1.9e-07	2.4e-05	-0.17	0.12	0.34	-0.58	1.4e-07	4.3e-06
Ildr2	-0.05	0.82	0.95	0.2	0.33	0.6	1.1	1.4e-07	4.4e-06
Calr	0.36	0.0068	0.078	0.29	0.032	0.15	0.7	1.4e-07	4.4e-06
Lect2	0.52	4.9e-05	0.0021	0.65	3.5e-07	1.6e-05	0.67	1.4e-07	4.4e-06
Rnf125	0.46	0.018	0.14	1.24	1.3e-10	1.4e-08	1.02	1.5e-07	4.4e-06
Gria3	-0.46	0.28	0.63	-3.38	1.6e-11	2.2e-09	-2.54	1.4e-07	4.4e-06
Cyp2c68	0.1	0.39	0.72	-0.5	2.5e-05	0.00061	-0.63	1.5e-07	4.5e-06
Plekhg6	-0.47	0.0013	0.025	-0.58	5.8e-05	0.0012	-0.78	1.5e-07	4.6e-06
Nlrp12	0.7	0.0071	0.08	0.69	0.0081	0.059	1.36	1.6e-07	4.9e-06
Utp14b	-0.67	0.00011	0.004	-0.53	0.0018	0.02	-0.91	1.6e-07	4.9e-06
Vegfb	-0.39	0.11	0.39	-0.89	0.00024	0.0038	-1.29	1.6e-07	4.9e-06
Cyp27a1	-0.24	0.0029	0.044	-0.09	0.29	0.56	-0.43	1.7e-07	5.1e-06
AI987944	-0.38	0.0079	0.085	-0.55	0.00011	0.002	-0.76	1.7e-07	5.1e-06
Atp5mk	-0.12	0.17	0.51	-0.21	0.014	0.085	-0.46	1.7e-07	5.2e-06
Rnaseh2a	-0.35	0.027	0.18	-0.45	0.004	0.036	-0.82	1.7e-07	5.2e-06
Fst	0.05	0.89	0.97	-1.75	2.3e-06	8.1e-05	-2	1.7e-07	5.2e-06
Plod1	0.16	0.1	0.38	0.46	1.4e-06	5.3e-05	0.51	1.7e-07	5.2e-06
Flvcr2	1.11	0.008	0.086	1.96	1.8e-06	6.5e-05	2.14	1.8e-07	5.4e-06
Zkscan3	0.44	0.00039	0.0098	0.4	0.0014	0.016	0.65	1.9e-07	5.6e-06
Pygl	-0.44	4.4e-07	4.8e-05	-0.31	0.00038	0.0057	-0.46	1.9e-07	5.6e-06
Ttc7	-0.44	0.00033	0.0088	-0.55	6.6e-06	0.0002	-0.63	1.9e-07	5.6e-06
Abhd5	-0.91	1.6e-09	5.2e-07	-0.83	3.5e-08	2.1e-06	-0.78	1.9e-07	5.6e-06
Jup	0.3	0.0053	0.066	0.34	0.0017	0.018	0.56	2e-07	5.8e-06
Prodh	-0.7	3.4e-05	0.0015	-0.45	0.0084	0.061	-0.88	2.1e-07	6.2e-06
Lrp10	0.02	0.82	0.95	-0.17	0.066	0.24	-0.5	2.1e-07	6.3e-06
Chac1	0.11	0.78	0.94	0.97	0.011	0.071	1.96	2.1e-07	6.3e-06
Tnfrsf1a	-0.34	0.0021	0.035	-0.36	0.001	0.012	-0.57	2.2e-07	6.3e-06
Tiparp	-0.78	0.00028	0.0077	-1.02	1.6e-06	5.7e-05	-1.13	2.1e-07	6.3e-06
Cpox	0.56	5.6e-07	5.6e-05	0.5	5.7e-06	0.00017	0.58	2.2e-07	6.4e-06
Dop1b	0.13	0.45	0.77	0.86	5.1e-07	2.2e-05	0.89	2.2e-07	6.5e-06
Gnb2	-0.27	0.016	0.13	-0.32	0.0037	0.033	-0.57	2.3e-07	6.6e-06
Fam20c	-0.49	0.001	0.021	-0.53	0.00035	0.0053	-0.77	2.3e-07	6.6e-06
Rps4x	-0.13	0.062	0.29	-0.4	1.5e-08	9.7e-07	-0.36	2.4e-07	6.8e-06
Kctd7	-0.52	0.11	0.39	-0.81	0.012	0.079	-1.75	2.4e-07	7e-06
Klf10	-1.31	7e-06	0.00044	-1.98	9.8e-12	1.4e-09	-1.5	2.4e-07	7e-06
Gm15998	-0.47	0.23	0.58	-1.22	0.0021	0.022	-2.17	2.5e-07	7.2e-06
Cldn14	-0.61	0.016	0.13	-0.92	0.00032	0.0049	-1.35	2.7e-07	7.7e-06
Fgd4	0.24	0.028	0.19	0.41	0.00012	0.0022	0.55	2.7e-07	7.7e-06
Rpl35	-0.34	0.0036	0.051	-0.46	7e-05	0.0014	-0.59	2.7e-07	7.7e-06
Mthfr	1.5	9.5e-06	0.00055	1.81	7.5e-08	4e-06	1.73	2.7e-07	7.7e-06
H2-Q6	-0.36	0.096	0.37	-0.51	0.02	0.11	-1.13	2.7e-07	7.8e-06
1700087I21Rik	1.66	0.0047	NA	2.67	1e-06	4e-05	2.81	2.7e-07	7.8e-06
Bhmt2	-0.26	0.0014	0.025	-0.16	0.041	0.17	-0.41	2.8e-07	8e-06
Pgk1	-0.27	8.1e-07	7.7e-05	-0.09	0.12	0.33	-0.28	2.8e-07	8.1e-06
Tgm1	-0.69	0.046	0.25	-1.71	1.2e-06	4.7e-05	-1.83	2.9e-07	8.2e-06
Rpl17	-0.18	0.072	0.32	-0.4	7e-05	0.0014	-0.52	2.9e-07	8.3e-06
Mylip	0.22	0.25	0.6	0.28	0.14	0.36	0.96	3.1e-07	8.7e-06
Osgep	-0.57	0.0011	0.022	-0.55	0.0016	0.018	-0.89	3.1e-07	8.7e-06
Mtx1	-0.97	5.1e-09	1.4e-06	-0.52	0.0015	0.017	-0.84	3.1e-07	8.7e-06
Cdc42ep4	-0.58	7.6e-06	0.00047	-0.55	2.3e-05	0.00056	-0.66	3.1e-07	8.7e-06
Haus7	-0.54	0.0059	0.072	-0.86	1.1e-05	0.0003	-1.02	3.1e-07	8.7e-06
Bet1	0.24	0.019	0.15	0.57	2.7e-08	1.6e-06	0.53	3.1e-07	8.7e-06
Ank	-0.57	8.1e-06	0.00049	-0.55	1.2e-05	0.00031	-0.65	3.2e-07	8.8e-06
H1f2	0.64	2.4e-06	0.00019	0.95	1.6e-12	2.8e-10	0.69	3.1e-07	8.8e-06
Bdh1	0.51	8.2e-06	0.00049	0.41	0.00032	0.0049	0.58	3.2e-07	9e-06
Rack1	-0.05	0.51	0.81	-0.41	4.3e-08	2.5e-06	-0.38	3.4e-07	9.3e-06
Blvrb	0.34	0.0022	0.037	0.4	0.00023	0.0037	0.56	3.5e-07	9.8e-06
Epb41l5	-0.49	1.1e-05	0.00063	-0.72	8e-11	9.2e-09	-0.57	3.6e-07	9.9e-06
Pcnp	0.38	0.00017	0.0053	0.27	0.0057	0.046	0.5	3.7e-07	1e-05
Itpripl1	-0.81	4e-05	0.0018	-0.85	1.1e-05	0.0003	-1.02	3.8e-07	1e-05
Tmem63a	-0.07	0.57	0.85	-0.65	4.6e-08	2.6e-06	-0.62	3.6e-07	1e-05
Dntt	-0.74	0.055	0.28	-0.72	0.059	0.22	-2.05	3.9e-07	1.1e-05
Galt	-0.14	0.22	0.57	-0.28	0.014	0.086	-0.58	4.1e-07	1.1e-05
Sytl1	-0.26	0.1	0.39	-0.41	0.0069	0.053	-0.83	4e-07	1.1e-05
Trappc8	0.05	0.53	0.82	0.23	0.0022	0.023	0.38	4e-07	1.1e-05
Akr1c19	-0.37	0.0036	0.051	-0.43	0.00074	0.0097	-0.65	4.1e-07	1.1e-05
Neat1	0.56	0.0011	0.022	0.7	5e-05	0.0011	0.88	4.1e-07	1.1e-05
Rpl35a	-0.2	0.026	0.18	-0.37	1.8e-05	0.00046	-0.45	4e-07	1.1e-05
Igsf8	-0.59	0.014	0.12	-1.11	4.3e-06	0.00014	-1.23	4e-07	1.1e-05
Lepr	-1.57	0.0019	0.032	-2.96	5.5e-09	4.1e-07	-2.57	4.2e-07	1.1e-05
ENSMUSG00000121607	0.31	0.015	0.13	0.23	0.065	0.23	0.62	4.5e-07	1.2e-05
Rab5a	0.24	0.0077	0.084	0.2	0.022	0.12	0.44	4.4e-07	1.2e-05
Dram2	0.38	0.00073	0.016	0.45	6.6e-05	0.0014	0.57	4.5e-07	1.2e-05
Sumf1	0.22	0.013	0.12	0.36	3e-05	0.00072	0.44	4.5e-07	1.2e-05
Zfp750	-0.34	0.085	0.35	-1.04	2e-07	9.7e-06	-1.01	4.4e-07	1.2e-05
Ctcflos	1.07	0.00034	0.0089	1.61	6.6e-08	3.6e-06	1.51	4.5e-07	1.2e-05
Scamp1	-0.2	0.083	0.34	-0.66	2.6e-08	1.6e-06	-0.59	4.6e-07	1.2e-05
Zcchc8	-0.38	0.02	0.15	-0.46	0.005	0.042	-0.83	5e-07	1.3e-05
Txnl1	-0.4	6.3e-06	0.00041	-0.4	6.6e-06	0.0002	-0.45	5.1e-07	1.3e-05
Ppp2r1b	0.42	0.02	0.15	0.84	1.8e-06	6.6e-05	0.89	5e-07	1.3e-05
Ppp1r15b	-0.4	3.5e-05	0.0016	-0.54	1.6e-08	1.1e-06	-0.48	4.8e-07	1.3e-05
Gldc	0.51	0.00066	0.015	0.96	1.1e-10	1.2e-08	0.75	4.8e-07	1.3e-05
Rps6-ps4	-12.56	7e-07	6.7e-05	-1.17	0.62	0.82	-12.68	5.4e-07	1.4e-05
Wdr91	1.02	3.6e-08	6.4e-06	0.51	0.0056	0.045	0.93	5.2e-07	1.4e-05
Akr1c20	0.46	0.00018	0.0055	0.37	0.0025	0.025	0.62	5.2e-07	1.4e-05
Eif4g2	0.08	0.27	0.62	0.24	0.00038	0.0057	0.34	5.3e-07	1.4e-05
Iscu	0.12	0.16	0.49	0.37	5.2e-06	0.00016	0.41	5.4e-07	1.4e-05
Pde4c	-0.47	0.011	0.11	-0.9	1.2e-06	4.4e-05	-0.94	5.3e-07	1.4e-05
Golm2	0.35	0.21	0.55	0.52	0.057	0.21	1.36	5.8e-07	1.5e-05
Chmp7	-0.28	0.0078	0.084	-0.33	0.0012	0.015	-0.52	5.6e-07	1.5e-05
Eif4h	-0.36	1.1e-07	1.5e-05	-0.23	0.00058	0.0081	-0.33	5.9e-07	1.5e-05
Rps7	0.04	0.55	0.83	-0.32	6.6e-07	2.7e-05	-0.32	5.9e-07	1.5e-05
Olfml1	-0.55	0.00039	0.0098	-0.45	0.0029	0.028	-0.78	6e-07	1.6e-05
Eif3f	-0.09	0.21	0.55	-0.22	0.001	0.012	-0.34	6.1e-07	1.6e-05
Hprt1	0.33	0.0085	0.089	0.47	0.00016	0.0028	0.63	6.3e-07	1.6e-05
Rab12	0.55	8.1e-05	0.0031	0.57	3.8e-05	0.00087	0.69	6.1e-07	1.6e-05
Kdm1b	0.31	0.0063	0.074	0.46	3.3e-05	0.00077	0.56	6.2e-07	1.6e-05
Lrrc8d	0.33	0.0018	0.032	0.47	8.6e-06	0.00025	0.53	6.3e-07	1.6e-05
Mcoln1	-0.35	0.0035	0.05	-0.54	7.2e-06	0.00021	-0.6	6.1e-07	1.6e-05
A630031M04Rik	0.3	0.37	0.71	1.51	5.4e-06	0.00016	1.65	6e-07	1.6e-05
Gm34654	-0.37	0.37	NA	-0.53	0.19	0.43	-2.45	6.6e-07	1.7e-05
Mpv17l	-0.45	0.048	0.26	-0.58	0.011	0.074	-1.14	6.6e-07	1.7e-05
Rps26	-0.08	0.3	0.65	-0.37	5.3e-07	2.3e-05	-0.36	6.8e-07	1.7e-05
Sulf2	-0.08	0.74	0.92	1.2	1e-07	5.4e-06	1.12	6.8e-07	1.7e-05
Atp1a1	-0.35	5.2e-05	0.0021	-0.49	2.6e-08	1.6e-06	-0.43	6.8e-07	1.7e-05
Gm56878	0.37	0.0012	0.023	0.26	0.022	0.12	0.56	6.9e-07	1.8e-05
Ndufa8	-0.2	0.022	0.16	-0.24	0.0074	0.055	-0.44	7.1e-07	1.8e-05
Apoc2	0.28	0.084	0.35	0.83	3.5e-07	1.6e-05	0.81	7.1e-07	1.8e-05
Shmt1	-0.26	0.022	0.16	-0.27	0.02	0.11	-0.57	7.6e-07	1.9e-05
Mme	0.16	0.41	0.74	0.59	0.0018	0.02	0.94	7.3e-07	1.9e-05
Fau	-0.26	0.017	0.14	-0.43	7.1e-05	0.0014	-0.54	7.7e-07	1.9e-05
Abat	0.36	0.0068	0.078	0.62	3.2e-06	0.00011	0.65	7.4e-07	1.9e-05
Ngef	-0.67	0.00017	0.0054	-0.84	2.1e-06	7.3e-05	-0.88	7.3e-07	1.9e-05
Ppara	0.53	0.00047	0.011	0.41	0.0069	0.053	0.75	8e-07	2e-05
Tm9sf4	0.35	0.0099	0.098	0.53	8.6e-05	0.0017	0.67	7.8e-07	2e-05
Chka	0.73	0.0085	0.089	1.44	1.7e-07	8.4e-06	1.36	8.1e-07	2e-05
Hnrnpd	-0.33	0.0048	0.061	-0.61	1.7e-07	8.3e-06	-0.58	7.8e-07	2e-05
Galnt10	0.02	0.91	0.98	0.94	6.5e-08	3.6e-06	0.87	8e-07	2e-05
Sertad2	-0.03	0.79	0.94	-0.3	0.0047	0.04	-0.54	8.3e-07	2.1e-05
Npas2	3.18	2e-05	0.001	3.92	1.1e-07	5.6e-06	3.66	8.5e-07	2.1e-05
Rplp2	-0.6	3.8e-05	0.0017	-0.45	0.0021	0.022	-0.71	8.7e-07	2.2e-05
Csnk1g2	-0.26	0.0027	0.042	-0.32	0.00022	0.0036	-0.43	9e-07	2.2e-05
Arsb	-0.05	0.59	0.85	0.34	8.3e-05	0.0016	0.43	8.8e-07	2.2e-05
Naa12	-0.29	0.0023	0.038	-0.44	3.7e-06	0.00012	-0.47	8.7e-07	2.2e-05
Peds1	0.26	0.15	0.47	1.02	9.8e-09	6.9e-07	0.88	8.8e-07	2.2e-05
Atp5pd	-0.1	0.17	0.5	-0.21	0.0026	0.026	-0.34	9.2e-07	2.3e-05
Ephb2	0.25	0.75	0.93	3.02	4.3e-05	0.00097	3.61	9.5e-07	2.3e-05
Gm28548	-2.1	0.023	NA	-4.59	6.8e-05	NA	-6.06	9.6e-07	2.4e-05
Dynlrb1	0.35	6.3e-05	0.0025	0.42	8.5e-07	3.5e-05	0.42	9.6e-07	2.4e-05
Pcyt2	0.02	0.84	0.95	-0.22	0.043	0.18	-0.53	1e-06	2.5e-05
Lmf1	0.13	0.22	0.57	0.39	0.00013	0.0024	0.5	1e-06	2.5e-05
Cyc1	-0.41	1.2e-05	0.00068	-0.26	0.0058	0.046	-0.45	1.1e-06	2.7e-05
Ifi207	0.43	0.071	0.32	0.74	0.0015	0.017	1.13	1.1e-06	2.7e-05
Pals2	0.18	0.01	0.098	0.12	0.079	0.26	0.34	1.2e-06	2.8e-05
Nt5e	1.01	0.0015	0.027	1.31	3e-05	0.00071	1.52	1.2e-06	2.8e-05
Pnkd	0.56	1.3e-06	0.00012	0.62	6.8e-08	3.7e-06	0.56	1.1e-06	2.8e-05
Dync1h1	-0.14	0.3	0.65	-0.04	0.74	0.89	-0.65	1.2e-06	2.9e-05
Gm2451	-0.8	0.0092	0.094	-0.46	0.12	0.34	-1.55	1.2e-06	2.9e-05
Psmb1	-0.28	2.6e-07	3.1e-05	-0.1	0.05	0.2	-0.26	1.2e-06	2.9e-05
Omd	0.07	0.74	0.92	0.81	5.1e-05	0.0011	0.97	1.2e-06	2.9e-05
Rsad2	0.86	0.0016	0.028	1.14	2.1e-05	0.00054	1.31	1.2e-06	2.9e-05
Elovl5	-0.07	0.78	0.93	0.14	0.54	0.77	-1.14	1.3e-06	3e-05
Sars1	0.38	0.00015	0.0049	0.11	0.25	0.51	0.48	1.2e-06	3e-05
Gm4518	-0.38	0.0021	0.035	-0.15	0.2	0.45	-0.59	1.3e-06	3.1e-05
Adh1	-0.02	0.78	0.93	-0.23	0.0019	0.021	-0.36	1.3e-06	3.1e-05
Pakap	0.35	0.099	0.38	0.72	0.0007	0.0093	1.02	1.3e-06	3.1e-05
Snap23	0.25	0.0062	0.073	0.32	0.00036	0.0055	0.44	1.3e-06	3.2e-05
Rpl7a	-0.18	0.051	0.27	-0.34	0.00017	0.0029	-0.43	1.3e-06	3.2e-05
Gna12	0.29	0.014	0.12	0.43	0.00017	0.0029	0.56	1.4e-06	3.2e-05
Rpl31-ps8	-1.24	2.5e-05	0.0012	-0.77	0.0084	0.06	-1.42	1.4e-06	3.3e-05
Amotl2	0.37	0.014	0.12	0.48	0.0014	0.017	0.73	1.4e-06	3.4e-05
Umps	-0.28	0.026	0.18	-0.43	0.00061	0.0084	-0.62	1.4e-06	3.4e-05
Dazap1	-0.39	0.00025	0.0073	-0.59	2.2e-08	1.4e-06	-0.51	1.4e-06	3.4e-05
Paics	-0.13	0.18	0.51	-0.52	1.8e-08	1.2e-06	-0.45	1.4e-06	3.4e-05
Ap3s2	-0.58	2.3e-06	0.00019	-0.35	0.0038	0.034	-0.59	1.5e-06	3.5e-05
Hmgn1	-0.3	0.0019	0.032	-0.32	0.00078	0.01	-0.46	1.5e-06	3.5e-05
Pank1	-0.25	0.047	0.25	-0.48	0.00015	0.0026	-0.61	1.5e-06	3.5e-05
Per3	-1.19	0.0027	0.042	-1.5	0.00015	0.0026	-1.91	1.5e-06	3.5e-05
Pltp	-0.05	0.91	0.97	-1.54	0.00013	0.0024	-1.94	1.5e-06	3.5e-05
Gnas	0.31	3.8e-06	0.00027	0.28	4.2e-05	0.00094	0.32	1.5e-06	3.5e-05
Serpinf1	-0.08	0.32	0.67	-0.2	0.016	0.095	-0.39	1.6e-06	3.6e-05
Ddb1	-0.41	6.1e-09	1.6e-06	-0.23	0.00081	0.01	-0.34	1.5e-06	3.6e-05
B4galnt1	-0.05	0.58	0.85	-0.44	2.2e-06	7.9e-05	-0.45	1.6e-06	3.6e-05
Pla2g6	0	0.98	0.99	0.39	0.0044	0.038	0.66	1.6e-06	3.7e-05
Slc25a3	-0.25	0.00052	0.012	-0.24	0.00078	0.01	-0.34	1.6e-06	3.7e-05
Guk1	0.33	0.0097	0.096	0.37	0.0028	0.027	0.6	1.6e-06	3.8e-05
Dnajb14	0.11	0.17	0.51	0.17	0.035	0.16	0.38	1.7e-06	3.9e-05
Endog	-0.08	0.41	0.74	-0.36	9.3e-05	0.0018	-0.45	1.7e-06	3.9e-05
Aldh1b1	-0.28	0.055	0.28	0.17	0.24	0.51	-0.7	1.7e-06	4e-05
Lmntd2	-1.16	0.019	NA	-2.28	1.1e-05	0.00029	-2.58	1.8e-06	4e-05
Iffo2	-0.35	0.0094	0.095	-0.71	1.1e-07	5.5e-06	-0.64	1.7e-06	4e-05
Tlr12	0.75	0.0029	0.044	1.73	2e-12	3.3e-10	1.19	1.7e-06	4e-05
Acy1	-0.51	0.00058	0.014	-0.32	0.029	0.14	-0.71	1.8e-06	4.1e-05
Oaf	-0.23	0.07	0.31	-0.3	0.019	0.11	-0.6	1.9e-06	4.3e-05
Nfs1	0.08	0.24	0.59	0.21	0.00096	0.012	0.31	1.9e-06	4.3e-05
Opa3	0.15	0.053	0.27	0.35	4.6e-06	0.00015	0.36	1.9e-06	4.3e-05
Aacs	-1.47	0.0013	0.024	-1.74	0.00014	0.0025	-2.17	1.9e-06	4.4e-05
Fam13b	0.51	0.018	0.14	0.59	0.0063	0.049	1.03	2e-06	4.5e-05
Suclg2	0.13	0.18	0.52	0.34	0.00029	0.0045	0.45	2e-06	4.5e-05
Cplane1	1.15	8e-06	0.00049	0.87	0.00063	0.0086	1.2	2.1e-06	4.7e-05
Chmp1b	0.29	0.00056	0.013	0.22	0.0091	0.064	0.4	2.1e-06	4.8e-05
Cox5a	-0.34	0.00013	0.0043	-0.13	0.13	0.35	-0.42	2.2e-06	4.9e-05
Ptprb	0.17	0.21	0.55	0.2	0.13	0.35	0.63	2.2e-06	5e-05
Acad11	0.21	0.028	0.18	0.24	0.013	0.083	0.46	2.2e-06	5.1e-05
Akr1c6	0.48	3e-06	0.00023	0.24	0.018	0.1	0.49	2.3e-06	5.2e-05
Lrrc28	-0.88	5.6e-06	0.00038	-0.62	0.0013	0.015	-0.91	2.3e-06	5.2e-05
Azin1	-0.64	1.7e-08	3.4e-06	-0.43	0.00013	0.0023	-0.53	2.4e-06	5.3e-05
Itih4	-0.23	0.017	0.14	-0.57	1.5e-09	1.3e-07	-0.45	2.3e-06	5.3e-05
Tbc1d30	-0.69	0.031	0.2	-1.2	0.00017	0.0028	-1.52	2.4e-06	5.4e-05
Slc16a11	-0.45	0.082	0.34	-1.41	8.3e-08	4.4e-06	-1.24	2.4e-06	5.4e-05
Elovl1	-0.37	0.007	0.078	-0.19	0.15	0.39	-0.65	2.5e-06	5.5e-05
Rock2	0.25	0.049	0.26	0.36	0.0045	0.039	0.59	2.5e-06	5.5e-05
Tmem131l	-0.53	0.0081	0.086	-0.61	0.0023	0.024	-0.94	2.4e-06	5.5e-05
Acot1	1.09	0.0059	0.072	1.29	0.0011	0.013	1.85	2.5e-06	5.5e-05
Palld	0.22	0.096	0.37	0.6	7.5e-06	0.00022	0.63	2.5e-06	5.6e-05
Phldb1	0.6	0.046	0.25	1.46	5.3e-07	2.3e-05	1.37	2.5e-06	5.6e-05
ENSMUSG00000121445	0.33	0.0081	0.086	0.59	1.6e-06	6e-05	0.58	2.6e-06	5.7e-05
Cdkn1a	1.07	0.075	0.33	2.14	0.00032	0.005	2.8	2.6e-06	5.8e-05
Gm16551	-0.12	0.78	0.94	-1.73	0.00011	0.002	-2.12	2.6e-06	5.8e-05
Rrm2	-0.65	0.0007	0.015	-0.89	3.1e-06	0.0001	-0.91	2.6e-06	5.8e-05
Cs	-0.4	0.0037	0.052	-0.24	0.084	0.27	-0.65	2.7e-06	5.9e-05
Slc6a12	-0.24	0.071	0.32	-0.41	0.0022	0.022	-0.64	2.7e-06	5.9e-05
Kifc2	0.67	2.1e-05	0.001	0.58	0.00021	0.0035	0.73	2.7e-06	5.9e-05
Anxa2	-0.38	0.33	0.67	1.6	2.5e-05	0.00062	1.79	2.7e-06	5.9e-05
Olig1	0.42	0.073	0.32	1.43	6.1e-10	6e-08	1.1	2.7e-06	5.9e-05
Rps12-ps3	-10.97	3.6e-06	0.00025	-1.32	0.55	0.77	-11.1	2.7e-06	6e-05
Tm6sf2	-0.07	0.67	0.89	-0.41	0.0072	0.054	-0.72	2.7e-06	6e-05
Cand1	-0.81	7.8e-07	7.4e-05	-0.33	0.044	0.18	-0.77	2.8e-06	6.1e-05
Retreg2	-0.35	0.0004	0.01	-0.23	0.019	0.11	-0.46	2.8e-06	6.1e-05
Imp3	-0.19	0.023	0.17	-0.22	0.0081	0.059	-0.4	2.8e-06	6.1e-05
Tle4	-0.48	0.0034	0.049	-0.72	1e-05	0.00028	-0.78	2.8e-06	6.1e-05
Hp	0.21	0.076	0.33	0.35	0.004	0.036	0.56	2.8e-06	6.2e-05
Napa	-0.31	0.018	0.14	-0.46	0.00047	0.0067	-0.62	3e-06	6.4e-05
2310022B05Rik	-0.4	0.0031	0.046	-0.43	0.0014	0.016	-0.64	3e-06	6.5e-05
Psmb4	-0.3	0.00035	0.0091	-0.17	0.037	0.16	-0.39	3e-06	6.6e-05
Sub1	-0.08	0.31	0.66	-0.18	0.031	0.14	-0.39	3.1e-06	6.6e-05
Rpn1	-0.47	3.1e-06	0.00023	-0.38	0.00011	0.0021	-0.47	3e-06	6.6e-05
Ttc39c	-0.45	0.03	0.19	-0.64	0.002	0.021	-0.96	3.1e-06	6.7e-05
Antkmt	-0.38	0.0018	0.031	-0.33	0.0066	0.051	-0.57	3.2e-06	6.8e-05
Fmnl2	0.33	0.12	0.42	0.75	0.00023	0.0037	0.95	3.2e-06	6.9e-05
Gm13340	0.81	6.1e-07	5.9e-05	0.34	0.04	0.17	0.75	3.3e-06	7e-05
Man2b1	-0.05	0.47	0.78	0.2	0.0038	0.034	0.33	3.3e-06	7e-05
Acox1	0.22	0.089	0.36	0.64	8.1e-07	3.3e-05	0.6	3.3e-06	7e-05
Stom	0.36	0.00075	0.016	0.61	1.2e-08	8.1e-07	0.5	3.3e-06	7.1e-05
Frmd4b	-0.46	0.076	0.33	-0.81	0.0017	0.019	-1.21	3.4e-06	7.2e-05
Fam210a	0.22	0.11	0.4	0.5	0.00021	0.0035	0.63	3.4e-06	7.2e-05
Ebp	-0.04	0.69	0.9	-0.27	0.0083	0.06	-0.48	3.5e-06	7.4e-05
Mov10	0.03	0.77	0.93	-0.32	0.0078	0.057	-0.57	3.7e-06	7.8e-05
Rpl18a	-0.18	0.12	0.42	-0.33	0.0035	0.032	-0.53	3.7e-06	7.8e-05
Rps2-ps8	-1.25	0.00033	0.0087	-0.75	0.025	0.13	-1.64	3.7e-06	7.9e-05
Gm17753	-0.29	0.12	0.42	-0.97	5.1e-07	2.2e-05	-0.89	3.8e-06	8.1e-05
Dhrs7	-0.26	0.088	0.36	-0.63	2.8e-05	0.00068	-0.7	3.9e-06	8.3e-05
Rps10	-0.26	0.0056	0.069	-0.46	1.1e-06	4.2e-05	-0.43	4e-06	8.3e-05
Rnf13	-0.25	0.00069	0.015	-0.27	0.00019	0.0032	-0.33	4.1e-06	8.6e-05
Rin2	0.32	0.07	0.31	0.36	0.034	0.16	0.79	4.2e-06	8.9e-05
Gm42047	1.57	0.00061	0.014	1.09	0.017	0.098	2.1	4.2e-06	8.9e-05
Gm5537	20.35	2.8e-06	NA	18.57	1.9e-05	0.00049	19.97	4.2e-06	8.9e-05
Mybbp1a	-0.66	0.00027	0.0076	-0.41	0.024	0.12	-0.83	4.3e-06	9e-05
Coa5	0.13	0.064	0.3	0.22	0.0014	0.016	0.32	4.3e-06	9e-05
Nr2c1	-0.3	0.042	0.24	-0.69	2.6e-06	8.9e-05	-0.68	4.3e-06	9e-05
Ormdl3	0.08	0.35	0.7	0.54	1.4e-09	1.3e-07	0.41	4.3e-06	9e-05
Osmr	0.76	0.018	0.14	1.11	0.00046	0.0066	1.46	4.4e-06	9.1e-05
Stard7	-0.12	0.16	0.48	-0.17	0.037	0.16	-0.38	4.4e-06	9.2e-05
Sharpin	-0.54	0.0017	0.03	-0.53	0.0019	0.02	-0.79	4.4e-06	9.2e-05
Cyb5b	-0.07	0.43	0.75	0.03	0.7	0.86	-0.39	4.5e-06	9.4e-05
Hmgcs2	0.49	0.00029	0.008	0.36	0.0082	0.059	0.62	4.5e-06	9.4e-05
Aadac	-0.07	0.38	0.72	-0.26	0.0019	0.02	-0.38	4.5e-06	9.4e-05
Dixdc1	-0.18	0.33	0.68	-0.81	9.4e-06	0.00026	-0.84	4.5e-06	9.4e-05
Acsl1	0.41	0.0041	0.055	0.51	0.00028	0.0044	0.65	4.7e-06	9.6e-05
Gm52965	-0.51	0.026	0.18	-0.93	5.9e-05	0.0012	-1.08	4.7e-06	9.6e-05
Nmrk1	-0.6	0.0012	0.023	-0.89	1.5e-06	5.6e-05	-0.85	4.7e-06	9.6e-05
D830032E09Rik	-1.43	0.016	NA	-4.56	3.7e-07	1.7e-05	-4.09	4.7e-06	9.6e-05
Ralgps1	-1.26	5.4e-05	0.0022	-1.05	0.00066	0.0089	-1.44	4.7e-06	9.7e-05
Rnf11	0.19	0.032	0.2	0.33	0.00019	0.0032	0.41	4.7e-06	9.7e-05
Laptm4a	0.32	6.1e-07	5.9e-05	0.08	0.23	0.49	0.3	4.8e-06	9.8e-05
Ces2g	-0.3	0.015	0.13	-0.5	5.1e-05	0.0011	-0.57	4.8e-06	9.8e-05
Ap5s1	-0.36	0.011	0.11	-0.13	0.35	0.62	-0.65	4.9e-06	0.0001
Fmo4	-0.36	0.25	0.6	-1	0.0019	0.02	-1.49	5.1e-06	0.0001
Pxmp4	0.5	1.3e-05	0.00073	0.42	0.0003	0.0047	0.53	5.1e-06	0.0001
Ptbp1	-0.15	0.0064	0.075	-0.21	0.00023	0.0037	-0.26	5.2e-06	0.0001
Rpl28	-0.07	0.53	0.82	-0.42	0.00017	0.0029	-0.51	4.9e-06	0.0001
Gm13835	-0.59	0.00073	0.016	-0.23	0.18	0.42	-0.79	5.3e-06	0.00011
Clec14a	0.29	0.16	0.49	0.4	0.047	0.19	0.91	5.3e-06	0.00011
Sbk1	-0.66	0.006	0.072	-0.66	0.0062	0.049	-1.1	5.5e-06	0.00011
Acsl3	-0.82	0.00037	0.0095	-0.72	0.0018	0.019	-1.06	5.3e-06	0.00011
Sord	0.24	0.0083	0.088	0.3	0.00078	0.01	0.41	5.3e-06	0.00011
Eif4g1	-0.03	0.55	0.83	0.21	8.2e-05	0.0016	0.24	5.6e-06	0.00011
Hnrnpdl	-0.14	0.1	0.39	-0.38	1.7e-05	0.00043	-0.4	5.3e-06	0.00011
Mrgprb11-ps	3.55	0.0088	NA	5.49	1.6e-05	0.00042	5.79	5.4e-06	0.00011
Nudt19	-0.3	0.00029	0.0079	-0.37	4.8e-06	0.00015	-0.37	5.7e-06	0.00011
Gm37795	2.99	0.003	NA	4.56	2.8e-06	9.5e-05	4.44	5.5e-06	0.00011
C8g	-0.31	0.00099	0.02	-0.05	0.58	0.79	-0.43	6.2e-06	0.00012
Banf1	-0.44	0.00014	0.0047	-0.1	0.36	0.63	-0.52	6.1e-06	0.00012
Rpn2	-0.39	5.5e-08	8.6e-06	-0.11	0.11	0.33	-0.32	6.4e-06	0.00012
Atg9a	-0.18	0.059	0.29	-0.15	0.11	0.31	-0.43	6.2e-06	0.00012
Acnat1	0.45	0.0069	0.078	0.34	0.039	0.17	0.75	5.8e-06	0.00012
Kansl1l	0.46	0.0029	0.044	0.32	0.035	0.16	0.69	5.8e-06	0.00012
Lamp2	0.3	0.00011	0.0039	0.2	0.012	0.076	0.35	5.9e-06	0.00012
H2-K2	-0.62	0.054	0.27	-0.93	0.0042	0.037	-1.48	6.2e-06	0.00012
Pdcd4	-0.13	0.22	0.57	-0.31	0.0035	0.033	-0.48	6.1e-06	0.00012
Fhip1a	1.19	3e-05	0.0014	1.07	0.00016	0.0028	1.28	6.3e-06	0.00012
Nfyb	-0.05	0.66	0.89	-0.46	8.8e-05	0.0017	-0.54	5.9e-06	0.00012
Osbpl3	0.04	0.94	0.98	2.04	5.8e-05	0.0012	2.3	6.1e-06	0.00012
Tial1	-0.13	0.32	0.67	-0.51	5e-05	0.0011	-0.57	6.4e-06	0.00012
Cyp2a22	0.9	0.21	0.55	2.85	4.6e-05	0.001	3.17	5.8e-06	0.00012
Klhl3	-0.51	0.0045	0.059	-0.79	1e-05	0.00028	-0.82	6e-06	0.00012
Eppk1	-0.03	0.85	0.95	-0.67	8.5e-06	0.00024	-0.69	5.8e-06	0.00012
Tymp	0.57	0.00067	0.015	0.78	2.8e-06	9.5e-05	0.75	6.3e-06	0.00012
Inhbe	0.48	0.0083	0.088	0.9	8e-07	3.3e-05	0.83	6.2e-06	0.00012
Bmal1	1.49	0.00016	0.005	2.04	2.1e-07	1e-05	1.78	6.3e-06	0.00012
Hsd3b7	0.37	0.00021	0.0062	0.53	1.6e-07	7.9e-06	0.45	6.3e-06	0.00012
Rdh10	0.39	0.00023	0.0068	0.27	0.011	0.072	0.47	6.9e-06	0.00013
Heatr1	-0.32	0.026	0.18	-0.42	0.0025	0.025	-0.64	7e-06	0.00013
Birc6	-0.23	0.021	0.16	-0.3	0.0021	0.022	-0.44	6.5e-06	0.00013
ENSMUSG00000121777	-0.56	0.0062	0.074	-0.68	0.00087	0.011	-0.92	6.9e-06	0.00013
Mpnd	-0.16	0.075	0.33	-0.36	5.4e-05	0.0012	-0.4	6.6e-06	0.00013
Itih2	0.06	0.5	0.8	-0.39	9.9e-06	0.00028	-0.4	6.5e-06	0.00013
F7	-0.11	0.26	0.61	-0.45	4.7e-06	0.00015	-0.44	6.9e-06	0.00013
Senp1	-0.54	0.00055	0.013	-0.32	0.036	0.16	-0.7	7.4e-06	0.00014
Araf	-0.23	0.01	0.099	-0.3	0.0009	0.011	-0.41	7.4e-06	0.00014
Uvrag	-0.61	5.4e-06	0.00036	-0.61	4.3e-06	0.00014	-0.6	7.2e-06	0.00014
Atp8b5	1.95	0.0029	NA	2.94	2.2e-06	7.8e-05	2.81	7.3e-06	0.00014
Hook2	-0.22	0.11	0.41	-0.79	2.7e-08	1.6e-06	-0.64	7.4e-06	0.00014
Gm10053	-0.81	3.3e-06	0.00024	-0.24	0.16	0.4	-0.78	7.6e-06	0.00015
Aup1	-0.14	0.1	0.39	-0.2	0.019	0.1	-0.38	7.6e-06	0.00015
Clock	0.56	0.00027	0.0076	0.54	0.00039	0.0057	0.68	8e-06	0.00015
Ptpn3	-0.61	3.2e-05	0.0015	-0.62	2.4e-05	0.00059	-0.66	8.1e-06	0.00015
Tex264	0.12	0.12	0.43	0.35	6.5e-06	0.00019	0.35	7.9e-06	0.00015
Rnpc3	0.31	0.034	0.21	0.11	0.45	0.7	0.65	8.6e-06	0.00016
Tomm40l	-0.29	0.17	0.5	-0.3	0.15	0.39	-0.97	8.6e-06	0.00016
Cyp2d26	0.27	0.017	0.14	0.24	0.034	0.15	0.51	8.5e-06	0.00016
Cisd1	-0.24	0.04	0.23	-0.27	0.019	0.11	-0.51	8.7e-06	0.00016
Mpp4	-0.93	0.04	0.23	-1.27	0.0051	0.043	-2.12	8.7e-06	0.00016
Mthfd1	-0.24	0.026	0.18	-0.31	0.004	0.036	-0.48	8.3e-06	0.00016
Ggact	0.52	3e-06	0.00023	0.42	0.00015	0.0026	0.5	8.7e-06	0.00016
Egln1	0.26	0.036	0.22	0.53	1.7e-05	0.00043	0.55	8.1e-06	0.00016
Psap	0.03	0.76	0.93	0.54	2.2e-07	1.1e-05	0.47	8.5e-06	0.00016
Dynll2	0.15	0.011	0.1	0.38	2.3e-11	3.1e-09	0.25	8.2e-06	0.00016
Shroom3	0.09	0.68	0.9	0.26	0.21	0.47	0.92	9.2e-06	0.00017
Ralgapa2	-0.4	0.0042	0.056	-0.75	6.2e-08	3.5e-06	-0.62	9e-06	0.00017
Kansl3	-0.22	0.007	0.079	-0.17	0.028	0.14	-0.35	9.5e-06	0.00018
Macroh2a1	-0.19	0.0028	0.043	-0.17	0.006	0.048	-0.27	9.3e-06	0.00018
Rpl41	-0.08	0.34	0.68	-0.27	0.0011	0.013	-0.37	9.4e-06	0.00018
Gm11773	-1.81	0.00011	NA	-1.39	0.00081	0.01	-2.11	9.7e-06	0.00018
Gstt2	-0.11	0.68	0.9	-0.96	0.00034	0.0051	-1.19	9.3e-06	0.00018
H2az2	-0.19	0.057	0.28	-0.31	0.0017	0.019	-0.44	1e-05	0.00019
Hs6st1	-0.29	0.00042	0.01	-0.35	3.1e-05	0.00073	-0.37	1e-05	0.00019
Slc39a4	0.07	0.71	0.91	0.9	5.4e-06	0.00017	0.88	1e-05	0.00019
Cct7	-0.24	0.01	0.098	-0.18	0.051	0.2	-0.4	1.1e-05	0.0002
Usf2	-0.12	0.2	0.54	-0.24	0.013	0.08	-0.42	1.1e-05	0.0002
Fkbp14	-0.43	0.045	0.25	-0.81	0.00013	0.0023	-0.96	1.1e-05	0.0002
Pgrmc2	-0.24	0.043	0.24	-0.17	0.15	0.38	-0.53	1.1e-05	0.00021
Rab7	0.2	0.0014	0.025	0.1	0.13	0.35	0.28	1.1e-05	0.00021
Pyurf	-0.07	0.54	0.83	-0.26	0.017	0.099	-0.48	1.2e-05	0.00021
Serpina1d	-0.08	0.51	0.81	-0.33	0.0066	0.051	-0.53	1.1e-05	0.00021
Serf1	0.54	0.0074	0.082	0.63	0.0013	0.015	0.86	1.2e-05	0.00021
Sugct	0.23	0.11	0.4	0.46	0.00094	0.012	0.61	1.1e-05	0.00021
Got1	-0.3	0.28	0.63	-0.43	0.12	0.34	-1.21	1.2e-05	0.00022
Derl2	-0.35	0.0004	0.0099	-0.28	0.0053	0.043	-0.44	1.2e-05	0.00022
Orm2	-0.3	0.44	0.76	1.27	0.0011	0.013	1.7	1.2e-05	0.00022
Gpnmb	-0.69	0.62	0.87	4.12	0.00096	0.012	5.46	1.2e-05	0.00022
Gm45753	1.91	0.0012	0.023	2.3	8.2e-05	0.0016	2.55	1.2e-05	0.00022
Adgra3	0.35	0.033	0.2	0.66	5.6e-05	0.0012	0.72	1.2e-05	0.00022
Steap2	-0.76	0.0043	0.057	-1.23	3.8e-06	0.00012	-1.17	1.2e-05	0.00022
Mogat1	1.62	0.014	NA	2.88	1.9e-06	6.8e-05	2.67	1.2e-05	0.00022
Rbbp4	-0.51	0.00045	0.011	-0.71	9.5e-07	3.8e-05	-0.64	1.2e-05	0.00022
Fam25a	0.77	0.0018	0.032	1.53	1.6e-10	1.7e-08	1.07	1.2e-05	0.00022
Syap1	0.32	0.00079	0.017	0.17	0.067	0.24	0.41	1.3e-05	0.00023
Desi1	-0.1	0.22	0.57	-0.18	0.027	0.13	-0.36	1.3e-05	0.00023
Cuta	-0.23	0.026	0.18	-0.29	0.0042	0.037	-0.45	1.3e-05	0.00023
Gstm5	-0.39	0.059	0.28	-0.73	0.00039	0.0058	-0.92	1.3e-05	0.00023
Ctsl	0	0.97	0.99	-0.4	0.0001	0.0019	-0.45	1.3e-05	0.00023
Cmbl	0.55	0.00029	0.0079	0.6	7.2e-05	0.0014	0.66	1.2e-05	0.00023
Hsd17b10	0.25	0.099	0.38	0.75	5.6e-07	2.3e-05	0.65	1.2e-05	0.00023
Sem1	-0.21	0.017	0.14	-0.17	0.048	0.19	-0.38	1.3e-05	0.00024
ENSMUSG00000121283	1	1e-06	9.2e-05	0.42	0.042	0.18	0.89	1.3e-05	0.00024
Elk3	0.3	0.073	0.32	0.38	0.02	0.11	0.7	1.4e-05	0.00024
Atp5f1c	-0.16	0.036	0.21	-0.18	0.015	0.09	-0.33	1.3e-05	0.00024
Rap2a	0.26	0.021	0.16	0.31	0.0062	0.049	0.49	1.3e-05	0.00024
Gm46516	1.27	0.00052	0.013	1.65	3.9e-06	0.00012	1.57	1.3e-05	0.00024
Gatc	0.49	2.7e-05	0.0013	0.39	0.00069	0.0092	0.5	1.4e-05	0.00025
Sipa1l1	0.35	0.0078	0.085	0.53	5.7e-05	0.0012	0.57	1.4e-05	0.00025
Fnip2	-0.62	0.0011	0.022	-0.87	4.6e-06	0.00015	-0.82	1.4e-05	0.00025
Stat5a	0.63	9.3e-05	0.0034	0.8	3.8e-07	1.7e-05	0.69	1.4e-05	0.00025
Dgkz	-0.26	0.045	0.25	-0.22	0.094	0.29	-0.58	1.4e-05	0.00026
Uqcrc2	-0.31	2.1e-05	0.001	-0.14	0.051	0.2	-0.31	1.4e-05	0.00026
Dleu2	0.46	0.0037	0.052	0.32	0.04	0.17	0.68	1.5e-05	0.00026
Ech1	0.42	0.00086	0.018	0.39	0.0019	0.021	0.55	1.4e-05	0.00026
Spsb2	-0.2	0.23	0.57	-0.54	0.00085	0.011	-0.71	1.5e-05	0.00026
Ugt1a6b	0.3	0.0037	0.052	0.37	0.00024	0.0039	0.44	1.5e-05	0.00026
Ccdc107	0.28	0.014	0.12	0.42	0.00019	0.0032	0.49	1.5e-05	0.00026
Cyp2a12	-0.07	0.55	0.83	0.49	5.3e-06	0.00016	0.47	1.4e-05	0.00026
Gpr146	-0.45	0.011	0.1	-0.54	0.0025	0.025	-0.77	1.6e-05	0.00028
Pgs1	-0.44	0.0045	0.059	-0.24	0.11	0.32	-0.66	1.6e-05	0.00029
Kdm6b	0.34	0.022	0.16	0.37	0.012	0.077	0.63	1.7e-05	0.00029
Orm1	-0.39	0.011	0.1	-0.46	0.0031	0.03	-0.67	1.6e-05	0.00029
Avpr1a	0.51	0.0024	0.038	-1.15	1.2e-11	1.7e-09	-0.73	1.7e-05	0.00029
Mmp12	-1.3	0.14	0.45	2.21	0.0055	0.045	3.41	1.7e-05	0.0003
Cyp2c40	0.19	0.55	0.83	-1.16	0.00042	0.0061	-1.43	1.7e-05	0.0003
Cfi	-0.14	0.056	0.28	-0.37	9.8e-07	3.8e-05	-0.32	1.7e-05	0.0003
Retsat	0.58	0.0048	0.062	0.34	0.095	0.3	0.89	1.8e-05	0.00031
Hspa4	0.27	0.021	0.16	0.24	0.042	0.18	0.5	1.8e-05	0.00031
Cadm4	-0.17	0.52	0.81	-0.85	0.0016	0.018	-1.18	1.7e-05	0.00031
Ulk1	-0.18	0.33	0.68	-0.81	1.1e-05	0.00029	-0.79	1.8e-05	0.00031
Dglucy	0.1	0.39	0.73	0.54	3.9e-06	0.00012	0.5	1.7e-05	0.00031
Il17rb	-0.19	0.43	0.75	-1.19	2.3e-06	8.1e-05	-1.09	1.8e-05	0.00031
Ddc	0.5	0.037	0.22	1.22	2.9e-07	1.4e-05	1.03	1.7e-05	0.00031
Mast3	-0.51	0.037	0.22	-1.18	1.3e-06	4.7e-05	-1.04	1.8e-05	0.00032
Zfyve21	-0.42	0.00099	0.02	-0.25	0.042	0.18	-0.55	1.9e-05	0.00033
Lrpprc	-0.27	0.0013	0.024	-0.29	0.00059	0.0082	-0.36	1.9e-05	0.00033
Lypla1	0.33	0.00024	0.007	0.19	0.033	0.15	0.38	1.9e-05	0.00034
Api5	0.21	0.01	0.098	0.23	0.0044	0.038	0.35	2e-05	0.00034
Tmco6	-0.25	0.3	0.65	-0.89	0.00026	0.0041	-1.05	2e-05	0.00034
Gtf2b	-0.18	0.21	0.55	-0.58	6.5e-05	0.0014	-0.63	2e-05	0.00034
Fastkd1	-0.17	0.13	0.43	-0.53	2.3e-06	8.1e-05	-0.49	2e-05	0.00035
Mmgt1	0.03	0.77	0.93	0.2	0.071	0.25	0.48	2.1e-05	0.00036
Glo1	0.27	0.0018	0.031	0.19	0.031	0.15	0.37	2.1e-05	0.00036
Mfsd12	-0.47	0.0029	0.044	-0.43	0.0051	0.043	-0.67	2.1e-05	0.00036
Stk38l	-0.33	0.017	0.14	-0.45	0.00088	0.011	-0.59	2.1e-05	0.00036
Gm45769	0.4	0.0061	0.073	0.48	0.00074	0.0097	0.61	2.1e-05	0.00036
Nab2	0.09	0.62	0.87	-0.71	5.8e-05	0.0012	-0.75	2.1e-05	0.00036
Tab2	0.44	9.1e-05	0.0034	0.46	4.3e-05	0.00097	0.48	2.1e-05	0.00036
Tnks1bp1	-0.28	0.036	0.22	-0.73	3.3e-08	2e-06	-0.56	2.1e-05	0.00036
Abhd6	0.13	0.46	0.78	0.5	0.0036	0.033	0.73	2.1e-05	0.00037
C730002L08Rik	1.43	0.018	0.14	2.27	0.00011	0.0021	2.5	2.2e-05	0.00037
Nt5c3	-0.25	0.028	0.19	-0.5	1.1e-05	0.0003	-0.49	2.2e-05	0.00037
Rgs16	-1.77	0.0085	0.089	-3.53	1.6e-07	7.9e-06	-2.85	2.2e-05	0.00038
3110082I17Rik	-0.77	0.044	0.24	-1.15	0.0026	0.026	-1.65	2.3e-05	0.00039
Polr2c	-0.16	0.14	0.45	-0.4	0.00014	0.0026	-0.46	2.3e-05	0.00039
Wwtr1	0.15	0.37	0.71	0.57	0.00041	0.006	0.68	2.3e-05	0.0004
Mrpl58	-0.64	1.4e-05	0.00076	-0.28	0.056	0.21	-0.62	2.4e-05	0.00041
Sgms1	0.12	0.55	0.84	0.48	0.021	0.11	0.87	2.4e-05	0.00041
Stap1	-0.08	0.79	0.94	1.27	1.4e-05	0.00037	1.25	2.4e-05	0.00041
Rpl6	-0.03	0.6	0.86	-0.29	8.7e-06	0.00025	-0.27	2.4e-05	0.00041
Marveld2	-0.26	0.16	0.49	-0.9	1.4e-06	5.2e-05	-0.79	2.4e-05	0.00041
Ankrd33b	-0.08	0.6	0.86	-0.08	0.57	0.79	-0.61	2.5e-05	0.00042
Arfgef1	-0.81	4.8e-07	5e-05	-0.31	0.057	0.22	-0.68	2.5e-05	0.00042
Ddah1	-0.04	0.72	0.91	0.25	0.022	0.12	0.46	2.5e-05	0.00042
Snhg11	0.4	0.082	0.34	-0.51	0.026	0.13	-0.99	2.5e-05	0.00043
Smarcc2	0.33	0.0047	0.061	0.34	0.0041	0.036	0.5	2.6e-05	0.00043
Chchd7	-0.15	0.25	0.6	-0.5	0.0001	0.0019	-0.55	2.6e-05	0.00043
Als2	-0.41	0.00074	0.016	-0.42	0.0006	0.0082	-0.51	2.6e-05	0.00044
Atp2b1	0.32	0.023	0.16	0.17	0.23	0.49	0.59	2.7e-05	0.00045
BC005624	0.32	0.00033	0.0088	0.12	0.16	0.4	0.37	2.7e-05	0.00045
Micall1	-0.4	0.0057	0.07	-0.75	3.1e-07	1.4e-05	-0.62	2.7e-05	0.00046
Gpr157	-0.34	0.15	0.47	-0.34	0.14	0.37	-1.01	2.9e-05	0.00048
Pold2	-0.33	0.032	0.2	-0.29	0.054	0.21	-0.65	2.9e-05	0.00049
Prpf6	-0.15	0.23	0.58	-0.3	0.018	0.1	-0.53	2.9e-05	0.00049
Hgsnat	-0.12	0.3	0.65	-0.37	0.0024	0.025	-0.51	2.9e-05	0.00049
Ist1	-0.23	0.0013	0.024	-0.23	0.00094	0.012	-0.29	2.9e-05	0.00049
Tomm20	-0.24	0.02	0.15	-0.39	0.00015	0.0026	-0.44	3e-05	0.00049
Mpv17l2	-0.48	0.004	0.054	-0.63	0.00012	0.0022	-0.7	2.9e-05	0.00049
Akr1a1	0.05	0.49	0.79	0.38	3.9e-08	2.3e-06	0.29	2.9e-05	0.00049
ENSMUSG00000121913	-0.28	0.02	0.15	-0.13	0.26	0.52	-0.5	3e-05	0.0005
Nipal1	-0.32	0.66	0.89	-2.04	0.0054	0.044	-3.11	3e-05	0.0005
Tram2	0.23	0.086	0.35	0.45	0.00053	0.0075	0.55	3e-05	0.0005
Tsc22d1	0.54	0.017	0.14	0.92	5.3e-05	0.0011	0.95	3e-05	0.0005
Ephb4	-0.1	0.5	0.8	-0.66	2.3e-05	0.00056	-0.66	3e-05	0.0005
Slc2a4	-2.38	0.0014	0.026	-0.2	0.78	0.9	-3.06	3.1e-05	0.00051
Tent4b	0.23	0.015	0.13	0.06	0.54	0.77	0.39	3.1e-05	0.00051
Selenot	0.07	0.28	0.63	0.13	0.058	0.22	0.28	3.1e-05	0.00051
Josd2	-0.21	0.22	0.57	-0.33	0.058	0.22	-0.73	3.1e-05	0.00051
Slc16a13	0.78	0.015	0.13	1.08	0.00048	0.0068	1.28	3.1e-05	0.00051
Triap1	0.16	0.13	0.44	0.38	0.0002	0.0033	0.44	3.1e-05	0.00051
Marchf2	0.08	0.43	0.75	0.41	6.5e-05	0.0014	0.43	3.1e-05	0.00051
Slc25a22	-0.01	0.92	0.98	-0.23	0.062	0.23	-0.51	3.2e-05	0.00052
Eci1	0.36	0.0041	0.055	0.39	0.0016	0.018	0.52	3.2e-05	0.00052
H2ac19	-9.45	4.1e-05	0.0018	-0.6	0.78	0.9	-9.58	3.2e-05	0.00053
Rdh7	0.32	0.001	0.021	0.21	0.036	0.16	0.41	3.3e-05	0.00053
Kng1	0.11	0.15	0.48	-0.36	4.3e-06	0.00014	-0.32	3.3e-05	0.00054
Pfdn2	-0.38	0.0017	0.03	-0.26	0.032	0.15	-0.51	3.4e-05	0.00056
Gm12338	-8.86	4.5e-05	0.0019	-0.98	0.62	0.82	-8.99	3.5e-05	0.00057
Gpat3	0.04	0.94	0.98	1.39	0.0027	0.026	1.91	3.5e-05	0.00057
Alb	0.04	0.73	0.92	-0.47	0.00021	0.0034	-0.53	3.5e-05	0.00057
Pid1	0.37	0.00085	0.018	0.46	3.2e-05	0.00076	0.46	3.5e-05	0.00057
Pigk	-0.03	0.77	0.93	0.17	0.1	0.31	0.45	3.6e-05	0.00058
Usp50	0.79	1.8e-05	0.00095	0.65	0.00034	0.0052	0.76	3.6e-05	0.00058
Cmpk2	1.08	0.00095	0.019	1.02	0.0017	0.019	1.34	3.6e-05	0.00059
Gnai1	-0.1	0.81	0.94	1.28	0.00042	0.0062	1.5	3.7e-05	0.00059
Clip2	0.25	0.44	0.76	0.74	0.016	0.094	1.26	3.8e-05	0.00061
Nr4a2	1.2	0.0032	NA	1.46	0.00022	0.0035	1.63	3.8e-05	0.00061
Ttc23	-0.63	0.00059	0.014	-0.78	1.6e-05	0.00042	-0.75	3.8e-05	0.00061
Cry1	0.61	0.012	0.11	0.84	0.0005	0.0072	1	3.9e-05	0.00062
H2ac18	0.54	0.0071	0.079	0.77	0.00012	0.0022	0.82	3.9e-05	0.00062
Mecp2	-0.28	0.039	0.23	-0.52	9.3e-05	0.0018	-0.56	3.9e-05	0.00062
Ubd	0.53	0.48	0.79	2.99	4.2e-05	0.00095	3.01	3.8e-05	0.00062
Agpat2	0.22	0.056	0.28	0.6	8.4e-08	4.5e-06	0.46	3.9e-05	0.00062
Colec12	0.24	0.2	0.53	0.75	3.5e-05	0.00081	0.75	3.9e-05	0.00063
Nat8f1	-0.02	0.89	0.97	-0.49	0.0024	0.024	-0.67	4e-05	0.00064
Zbtb10	0.45	0.012	0.11	0.25	0.15	0.39	0.71	4.1e-05	0.00065
Mocs1	0.56	6.9e-05	0.0027	0.42	0.0025	0.025	0.57	4.1e-05	0.00065
Gns	0.13	0.048	0.26	0.19	0.0044	0.038	0.27	4.1e-05	0.00066
Tln2	0.51	0.054	0.28	1.44	3e-08	1.8e-06	1.07	4.1e-05	0.00066
Zfp707	0.01	0.94	0.98	-0.39	0.019	0.1	-0.68	4.2e-05	0.00067
Mrtfb	0.18	0.28	0.63	0.47	0.0039	0.035	0.66	4.2e-05	0.00067
Ttc3	0.05	0.76	0.93	-0.07	0.66	0.84	0.62	4.3e-05	0.00068
Tmem147	-0.13	0.098	0.38	-0.12	0.11	0.32	-0.32	4.3e-05	0.00068
Plekha1	0.12	0.56	0.84	0.59	0.0027	0.027	0.8	4.3e-05	0.00068
Flot2	0.06	0.43	0.75	0.27	0.00046	0.0066	0.32	4.3e-05	0.00068
Dusp22	0.21	0.16	0.49	0.58	7.5e-05	0.0015	0.6	4.3e-05	0.00068
Scp2-ps2	0.38	0.03	0.19	0.59	0.00056	0.0078	0.7	4.5e-05	0.0007
Acaa1a	0.15	0.25	0.6	0.37	0.0035	0.032	0.52	4.5e-05	0.00071
Calm3	-0.65	0.00011	0.0039	-0.37	0.026	0.13	-0.68	4.6e-05	0.00072
Plppr2	-0.55	0.014	0.12	-0.67	0.0024	0.025	-0.92	4.5e-05	0.00072
Prkar1a	-0.11	0.12	0.41	-0.19	0.0046	0.04	-0.28	4.7e-05	0.00073
Plekhj1	-0.23	0.051	0.27	-0.21	0.068	0.24	-0.48	4.7e-05	0.00074
Dgcr6	-0.33	0.0066	0.077	-0.3	0.01	0.069	-0.49	4.7e-05	0.00074
Rab3a	-0.46	0.057	0.28	-0.72	0.0033	0.031	-1.02	4.7e-05	0.00074
Sar1b	-0.24	0.0037	0.052	-0.28	0.00073	0.0097	-0.34	4.7e-05	0.00074
Pacsin2	0.12	0.16	0.49	0.29	0.00036	0.0055	0.34	4.7e-05	0.00074
Acnat2	0.19	0.47	0.78	0.98	0.00014	0.0024	1.04	4.8e-05	0.00075
Apoa2	0.58	3.5e-07	4e-05	0.34	0.0032	0.03	0.46	4.9e-05	0.00076
Gm53207	-0.73	0.0079	0.085	-0.74	0.0065	0.051	-1.14	4.9e-05	0.00077
Tarbp1	-0.38	0.094	0.37	-0.93	4.7e-05	0.001	-0.94	5e-05	0.00078
Mpdu1	0.15	0.11	0.4	0.42	3.6e-06	0.00012	0.37	5e-05	0.00078
Cobll1	0.29	0.034	0.21	0.21	0.12	0.34	0.56	5.1e-05	0.00079
Ugcg	-0.2	0.083	0.34	-0.67	6.1e-09	4.5e-07	-0.47	5.2e-05	0.00081
Dmwd	-0.23	0.049	0.26	-0.32	0.0052	0.043	-0.48	5.3e-05	0.00082
Hsd3b2	0.54	0.0063	0.074	0.58	0.0033	0.031	0.8	5.3e-05	0.00082
Cyth1	-0.39	0.0093	0.094	-0.45	0.0028	0.027	-0.61	5.3e-05	0.00082
Iars2	0.05	0.51	0.81	0.14	0.066	0.24	0.32	5.4e-05	0.00084
Lbr	-0.2	0.28	0.64	-0.63	0.00079	0.01	-0.76	5.5e-05	0.00085
Zfr	0.26	0.0016	0.028	0.28	0.00064	0.0087	0.33	5.5e-05	0.00085
Fam210b	0.25	0.00054	0.013	0.34	3.4e-06	0.00011	0.29	5.5e-05	0.00085
Ap3b1	-0.2	0.023	0.17	-0.17	0.051	0.2	-0.36	5.6e-05	0.00086
Lrp2bp	0.53	0.16	NA	-0.98	0.014	0.084	-1.74	5.6e-05	0.00086
Gm15500	-0.4	0.073	0.32	-0.6	0.0061	0.048	-0.89	5.6e-05	0.00086
Abcg1	-0.21	0.5	0.8	1.33	1.1e-05	0.0003	1.22	5.7e-05	0.00087
Acer2	0.41	0.13	0.43	0.57	0.032	0.15	1.07	5.7e-05	0.00088
Ppp6r2	0.35	0.00031	0.0084	0.31	0.0012	0.015	0.39	5.7e-05	0.00088
Lacc1	-0.65	0.017	0.14	-0.44	0.098	0.3	-1.1	5.8e-05	0.00089
Pex7	-0.4	2.9e-05	0.0013	-0.05	0.61	0.81	-0.38	5.9e-05	0.0009
Ugt1a1	0.3	0.028	0.19	0.24	0.07	0.24	0.54	5.9e-05	0.0009
Gt(ROSA)26Sor	0.7	0.001	0.021	0.48	0.022	0.12	0.84	5.9e-05	0.0009
Ldb1	0	0.96	0.99	-0.54	1.7e-09	1.5e-07	-0.36	6e-05	0.00091
Slc27a4	0.05	0.47	0.78	0.43	6e-09	4.5e-07	0.3	6.1e-05	0.00092
Slc35a3	0.23	0.005	0.063	-0.02	0.79	0.91	0.32	6.1e-05	0.00093
Mettl22	-0.44	0.053	0.27	-0.43	0.061	0.23	-0.93	6.1e-05	0.00093
Cacybp	0.31	0.025	0.18	0.27	0.054	0.21	0.56	6.1e-05	0.00093
Gjb1	-0.12	0.19	0.53	-0.15	0.091	0.29	-0.35	6.2e-05	0.00094
Supt3	-0.54	0.025	0.18	-0.5	0.034	0.16	-0.98	6.2e-05	0.00094
Mbd2	-0.42	0.00093	0.019	-0.28	0.026	0.13	-0.51	6.2e-05	0.00094
C730034F03Rik	1.13	0.0073	NA	1.39	0.00059	0.0082	1.63	6.2e-05	0.00094
Eef1d	-0.18	0.045	0.25	-0.31	0.00036	0.0054	-0.35	6.2e-05	0.00094
C8b	-0.33	0.16	0.49	-0.89	0.00018	0.0031	-0.95	6.2e-05	0.00094
Enpp2	-0.02	0.88	0.96	0.19	0.17	0.41	0.54	6.3e-05	0.00095
Ces1g	0.47	0.004	0.055	0.55	0.00072	0.0096	0.65	6.3e-05	0.00095
Llgl2	-0.28	0.13	0.43	-0.22	0.23	0.49	-0.74	6.7e-05	0.001
Ppic	0.24	0.56	0.84	0.55	0.17	0.41	1.57	6.7e-05	0.001
Gm4217	-1.6	2e-05	0.001	-0.64	0.067	0.24	-1.47	6.7e-05	0.001
Mblac2	-0.24	0.27	0.62	-0.56	0.0092	0.065	-0.87	6.7e-05	0.001
Col12a1	0.72	0.15	0.48	1.34	0.0065	0.05	1.96	6.9e-05	0.001
Acsm5	0.18	0.13	0.43	0.34	0.0032	0.03	0.46	6.7e-05	0.001
Isoc1	0.12	0.2	0.54	0.27	0.0021	0.022	0.35	7e-05	0.001
Gm18635	1.22	0.0078	NA	1.51	0.00072	0.0095	1.77	7e-05	0.001
Ppib	-0.18	0.088	0.36	-0.39	0.00031	0.0048	-0.43	6.9e-05	0.001
Fabp4	0.02	0.97	0.99	1.34	0.00019	0.0032	1.43	6.8e-05	0.001
Mtmr4	0.34	0.017	0.14	0.56	6.9e-05	0.0014	0.56	6.8e-05	0.001
Rps9	-0.09	0.35	0.69	-0.41	9.9e-06	0.00028	-0.37	6.8e-05	0.001
Slc25a28	-0.2	0.07	0.31	-0.5	6.4e-06	0.00019	-0.44	6.7e-05	0.001
Atp11c	0.42	0.00059	0.014	0.11	0.35	0.61	0.48	7.6e-05	0.0011
Timmdc1	-0.16	0.057	0.28	-0.11	0.2	0.45	-0.34	7.4e-05	0.0011
Micos10	-0.29	0.032	0.2	-0.17	0.2	0.45	-0.54	7.4e-05	0.0011
Abi1	0.26	0.011	0.1	0.15	0.14	0.37	0.4	7.1e-05	0.0011
Gm10163	-0.75	0.015	0.13	-0.48	0.12	0.33	-1.23	7.8e-05	0.0011
Urgcp	-0.26	0.013	0.12	-0.23	0.027	0.14	-0.41	7.8e-05	0.0011
Pdia4	0.22	0.17	0.5	0.39	0.015	0.091	0.63	7.2e-05	0.0011
Klf9	0.49	0.0058	0.071	0.44	0.015	0.09	0.71	7.6e-05	0.0011
Pggt1b	0.14	0.18	0.51	0.24	0.014	0.086	0.39	7.4e-05	0.0011
Rab1a	0.06	0.46	0.77	0.21	0.011	0.074	0.33	7.6e-05	0.0011
Gm20300	0.13	0.28	0.63	0.32	0.0054	0.044	0.46	7.8e-05	0.0011
Leo1	0.6	0.001	0.021	0.59	0.0011	0.013	0.72	7.1e-05	0.0011
Tsen34	-0.21	0.088	0.36	-0.41	0.00085	0.011	-0.5	7.5e-05	0.0011
Gm43072	-1.32	0.13	NA	-3.53	0.00047	0.0068	-4.86	7.7e-05	0.0011
Mmp15	-0.4	0.0012	0.023	-0.49	7.5e-05	0.0015	-0.49	7.4e-05	0.0011
Gid4	0.05	0.47	0.78	0.31	1.3e-05	0.00034	0.28	7.5e-05	0.0011
Leprotl1	0.35	0.015	0.13	0.65	4.6e-06	0.00015	0.56	7.8e-05	0.0011
Selenoi	0.38	0.0036	0.051	0.6	2.5e-06	8.5e-05	0.51	7.2e-05	0.0011
Rps5	-0.12	0.25	0.6	-0.48	1.6e-06	5.7e-05	-0.4	7.4e-05	0.0011
Rpl8	-0.01	0.89	0.97	-0.34	9e-07	3.6e-05	-0.27	7.5e-05	0.0011
Fam234b	-0.3	0.063	0.3	-0.83	1.8e-07	8.6e-06	-0.63	7.3e-05	0.0011
Lpl	0.52	0.21	0.56	2.43	3.8e-09	3e-07	1.64	7.4e-05	0.0011
Pm20d1	-0.32	0.018	0.14	-0.17	0.21	0.47	-0.53	8.3e-05	0.0012
Luc7l3	0.63	0.00011	0.004	0.29	0.072	0.25	0.64	8.3e-05	0.0012
Pip4p1	-0.9	3.5e-06	0.00025	-0.41	0.034	0.16	-0.76	8.4e-05	0.0012
Cyp2c54	0.79	0.0025	0.04	0.58	0.026	0.13	1.03	8.4e-05	0.0012
Cps1	-0.32	0.024	0.17	-0.32	0.023	0.12	-0.55	8.6e-05	0.0012
Derl3	1.9	0.007	0.079	1.62	0.022	0.12	2.76	8.3e-05	0.0012
Cmtm6	-0.43	0.00017	0.0052	-0.28	0.014	0.085	-0.44	8.6e-05	0.0012
Sod2	0.29	0.00044	0.011	0.21	0.012	0.08	0.33	8.5e-05	0.0012
Cwf19l1	0.05	0.67	0.89	-0.35	0.0073	0.054	-0.52	8.3e-05	0.0012
Homer2	-0.37	0.0076	0.083	-0.42	0.0024	0.024	-0.55	8.1e-05	0.0012
Uqcrh	-0.13	0.16	0.48	-0.3	0.0015	0.017	-0.37	8.1e-05	0.0012
Ephx2	0.22	0.027	0.18	0.36	0.00027	0.0043	0.39	8.5e-05	0.0012
Zcchc24	-0.18	0.013	0.11	-0.29	3.9e-05	0.0009	-0.28	8.1e-05	0.0012
Fubp3	0.51	0.00023	0.0068	0.08	0.56	0.78	0.54	9.1e-05	0.0013
Gca	-0.68	0.026	0.18	-0.56	0.066	0.24	-1.21	9.1e-05	0.0013
A930036K24Rik	-0.78	0.064	NA	-0.87	0.034	0.16	-1.8	8.9e-05	0.0013
Ppp1r12c	-0.26	0.032	0.2	-0.27	0.022	0.12	-0.47	9.5e-05	0.0013
Mtarc2	-0.29	0.0012	0.024	-0.21	0.022	0.12	-0.35	9e-05	0.0013
Ugt1a10	2.32	8.1e-10	3e-07	0.93	0.017	0.099	1.53	8.9e-05	0.0013
Ntmt1	-0.38	0.068	0.31	-0.53	0.009	0.063	-0.82	9.5e-05	0.0013
Sds	-0.31	0.16	0.49	-0.57	0.0086	0.062	-0.86	8.7e-05	0.0013
Dhx29	0.04	0.86	0.95	0.58	0.0028	0.027	0.77	9.2e-05	0.0013
Rps13	-0.22	0.034	0.21	-0.38	0.00032	0.0049	-0.41	9.4e-05	0.0013
Actn4	0.27	0.0038	0.053	0.36	0.00013	0.0023	0.36	8.9e-05	0.0013
Dtnb	-0.25	0.052	0.27	-0.52	4.2e-05	0.00094	-0.5	8.9e-05	0.0013
BC031181	0.03	0.66	0.89	0.28	3.5e-05	0.00081	0.26	9e-05	0.0013
H2-Q10	0.1	0.35	0.69	0.02	0.85	0.94	-0.42	9.5e-05	0.0014
Cox11	-0.05	0.72	0.91	-0.2	0.17	0.41	-0.59	9.7e-05	0.0014
Slc43a3	0.13	0.38	0.72	0.29	0.059	0.22	0.59	0.0001	0.0014
Ube2s	-0.34	0.085	0.35	-0.38	0.05	0.2	-0.76	0.0001	0.0014
Mycl	-0.63	0.027	0.18	-0.97	0.00063	0.0086	-1.11	9.9e-05	0.0014
Lipg	-0.74	0.025	0.17	-1.15	0.00054	0.0076	-1.3	9.7e-05	0.0014
ENSMUSG00000121497	0.45	0.0041	0.055	0.56	0.00033	0.005	0.61	0.0001	0.0014
Gm4609	-0.75	0.00039	0.0098	0.14	0.49	0.73	-0.81	0.00011	0.0015
4732465J04Rik	0.38	0.02	0.15	0.24	0.15	0.38	0.63	0.00011	0.0015
Mogs	-0.25	0.012	0.11	-0.23	0.02	0.11	-0.39	0.0001	0.0015
Iqcb1	-0.42	0.22	0.56	-0.94	0.006	0.048	-1.35	0.00011	0.0015
Acp5	0.22	0.01	0.1	0.23	0.0056	0.045	0.32	0.00011	0.0015
Rhot1	-0.15	0.13	0.43	-0.28	0.0046	0.04	-0.39	0.0001	0.0015
Rpsa-ps2	-1.12	0.0031	NA	-1.02	0.0044	0.038	-1.51	0.00011	0.0015
Cox7a2	-0.12	0.14	0.45	-0.23	0.0036	0.033	-0.31	0.00011	0.0015
Rfng	0.25	0.021	0.16	0.32	0.0025	0.025	0.41	0.00011	0.0015
Smad4	-0.3	0.0041	0.055	-0.31	0.0025	0.025	-0.4	0.00011	0.0015
Diaph1	0.04	0.71	0.91	0.4	0.00051	0.0072	0.44	0.00011	0.0015
Arhgef16	-0.82	0.0099	0.098	-1.23	0.00011	0.002	-1.24	0.00011	0.0015
Ppa1	0.27	0.024	0.17	0.48	6.6e-05	0.0014	0.46	0.00011	0.0015
Enho	0.05	0.9	0.97	-1.98	9.5e-06	0.00027	-1.72	0.00011	0.0015
Gm40923	3.03	0.019	NA	5.5	5.3e-06	0.00016	4.74	0.00011	0.0015
Pcmtd1	-0.26	0.0047	0.061	-0.45	6.4e-07	2.7e-05	-0.35	0.00011	0.0015
Ugt2b1	0.19	0.29	0.64	0.89	5e-07	2.2e-05	0.68	0.00011	0.0015
Bmpr2	0.18	0.055	0.28	0.03	0.72	0.87	0.37	0.00011	0.0016
Spart	0.07	0.51	0.81	0.15	0.18	0.42	0.43	0.00012	0.0016
Pacsin3	-0.04	0.77	0.93	-0.17	0.16	0.39	-0.47	0.00012	0.0016
Ndst1	-0.2	0.0058	0.071	-0.11	0.11	0.32	-0.28	0.00012	0.0016
Fmn1	-0.88	0.043	0.24	-0.74	0.091	0.29	-1.71	0.00012	0.0016
Atp5po	-0.08	0.31	0.66	-0.13	0.09	0.28	-0.3	0.00012	0.0016
Mrpl32	-0.43	0.012	0.11	-0.31	0.069	0.24	-0.66	0.00012	0.0016
Cry2	-0.13	0.4	0.73	-0.32	0.031	0.15	-0.58	0.00011	0.0016
M6pr	-0.14	0.027	0.18	-0.16	0.0081	0.059	-0.24	0.00012	0.0016
Rps12-ps9	-1.04	3.2e-05	0.0015	-0.68	0.0042	0.037	-0.95	0.00011	0.0016
Commd10	-0.72	0.0028	0.043	-0.7	0.0034	0.031	-0.93	0.00011	0.0016
Cyp26b1	2.4	0.0023	0.038	2.46	0.0018	0.019	3.03	0.00012	0.0016
Gm13528	3.16	0.0032	NA	3.34	0.0016	0.018	4.05	0.00012	0.0016
Ak4	-0.47	0.015	0.13	-0.91	2.3e-06	8e-05	-0.74	0.00012	0.0016
Kif5b	0.17	0.13	0.43	0.06	0.57	0.79	0.43	0.00013	0.0017
Tpp1	0.26	0.0078	0.084	0.12	0.23	0.49	0.38	0.00012	0.0017
Gm19680	1.12	0.098	NA	-0.94	0.19	0.44	-4.31	0.00013	0.0017
Gm20695	1.55	0.00014	0.0047	0.86	0.037	0.16	1.56	0.00013	0.0017
Tyms	-0.7	0.0061	0.073	-0.57	0.022	0.12	-0.97	0.00012	0.0017
Chordc1	0.21	0.19	0.53	0.39	0.017	0.098	0.62	0.00013	0.0017
Vdac2	-0.13	0.094	0.37	-0.22	0.0035	0.032	-0.3	0.00012	0.0017
Pdia5	-0.32	0.084	0.35	-0.67	0.00036	0.0054	-0.72	0.00012	0.0017
Fam89a	1.93	4.9e-08	7.7e-06	1.41	7.1e-05	0.0014	1.37	0.00013	0.0017
Nup88	-0.43	0.00013	0.0045	-0.49	1.4e-05	0.00037	-0.43	0.00013	0.0017
Sdhc	-0.46	1.7e-07	2.2e-05	-0.12	0.17	0.41	-0.33	0.00013	0.0018
Cib1	-0.06	0.51	0.81	-0.16	0.067	0.24	-0.35	0.00013	0.0018
Ube2j2	-0.23	0.034	0.21	-0.21	0.052	0.2	-0.41	0.00013	0.0018
Ndufv1	-0.19	0.0055	0.068	-0.13	0.052	0.2	-0.26	0.00013	0.0018
Tom1l2	-0.42	1.1e-05	0.0006	-0.23	0.013	0.08	-0.36	0.00013	0.0018
Spryd4	-0.22	0.054	0.27	-0.29	0.0097	0.067	-0.44	0.00013	0.0018
Serpina1a	-0.12	0.34	0.68	-0.35	0.0036	0.033	-0.46	0.00013	0.0018
Rtn4rl1	1.11	2.6e-06	0.00021	0.79	0.00084	0.011	0.91	0.00013	0.0018
Acyp2	0.68	0.14	0.46	1.67	0.00014	0.0025	1.69	0.00013	0.0018
Pttg1ip	0.2	0.0019	0.032	0.25	0.00011	0.0021	0.24	0.00014	0.0018
Zbtb7c	-1.08	0.08	0.34	-2.58	4.6e-05	0.001	-2.46	0.00013	0.0018
Tgfbrap1	0.16	0.043	0.24	0.31	2.9e-05	0.0007	0.29	0.00013	0.0018
Myo10	-0.38	0.011	0.1	-0.64	2e-05	0.0005	-0.57	0.00013	0.0018
Mycn	-0.22	0.55	0.83	-1.66	1.5e-05	0.00039	-1.46	0.00014	0.0018
Caprin1	0.27	0.0048	0.062	0.45	1.7e-06	6.1e-05	0.36	0.00013	0.0018
1700028E10Rik	0.51	0.018	0.14	0.22	0.31	0.58	0.8	0.00014	0.0019
Dr1	0.27	0.011	0.1	0.11	0.31	0.58	0.4	0.00014	0.0019
Gm16470	-1.45	4.1e-05	0.0018	-0.67	0.043	0.18	-1.32	0.00014	0.0019
Gm20319	0.39	0.00046	0.011	0.29	0.0093	0.065	0.42	0.00014	0.0019
Tardbp	0.29	0.0051	0.064	0.28	0.0052	0.043	0.39	0.00014	0.0019
Fam149b	0.28	0.051	0.27	0.42	0.0029	0.028	0.53	0.00015	0.0019
Dbp	-0.84	0.095	0.37	-1.64	0.0011	0.013	-1.91	0.00014	0.0019
Disp2	-0.23	0.41	0.74	-1.1	0.00015	0.0026	-1.14	0.00014	0.0019
Rrn3	-0.25	0.024	0.17	-0.42	0.00014	0.0025	-0.43	0.00014	0.0019
Srrm4	-0.58	0.12	0.43	-1.48	0.0001	0.002	-1.46	0.00014	0.0019
F8	0.22	0.32	0.67	0.27	0.21	0.47	0.82	0.00015	0.002
Maml2	0.95	0.0027	0.042	0.6	0.056	0.21	1.19	0.00015	0.002
Slc25a33	0.57	0.0068	0.078	0.41	0.051	0.2	0.8	0.00015	0.002
Acot7	-0.5	1.6e-05	0.00086	-0.23	0.039	0.17	-0.43	0.00015	0.002
Atg7	0.24	0.14	0.46	0.4	0.014	0.086	0.61	0.00015	0.002
Rassf7	-0.23	0.11	0.39	-0.38	0.0069	0.053	-0.55	0.00015	0.002
Gabrb3	0.48	0.18	0.52	0.94	0.0068	0.052	1.3	0.00015	0.002
Cebpe	0.19	0.37	0.71	0.66	0.0014	0.016	0.78	0.00015	0.002
Nop2	-0.34	0.0016	0.029	-0.44	3.2e-05	0.00076	-0.41	0.00015	0.002
Dap3	-0.48	0.00013	0.0045	-0.54	1.5e-05	0.0004	-0.48	0.00015	0.002
Fam3c	-0.67	2.6e-06	0.00021	-0.62	1.1e-05	0.00029	-0.54	0.00015	0.002
Ctnnbip1	-0.39	0.009	0.093	-0.14	0.34	0.61	-0.56	0.00016	0.0021
4732419C18Rik	-0.31	0.46	0.78	-0.72	0.084	0.27	-1.59	0.00016	0.0021
Tiam2	-0.62	0.054	0.27	-0.59	0.067	0.24	-1.23	0.00016	0.0021
Asl	-0.27	0.074	0.32	-0.33	0.029	0.14	-0.57	0.00016	0.0021
Marveld1	-0.51	9.7e-05	0.0036	-0.32	0.014	0.085	-0.49	0.00016	0.0021
Lrat	0.24	0.26	0.61	0.55	0.01	0.069	0.8	0.00016	0.0021
Aox3	0.48	0.061	0.29	0.68	0.0081	0.059	0.96	0.00016	0.0021
Cela2a	0.22	0.76	NA	-2.75	0.0012	0.014	-4.29	0.00016	0.0021
Aplp2	0.16	0.039	0.22	0.26	0.00089	0.011	0.29	0.00016	0.0021
9030619P08Rik	1.15	0.0026	0.04	1.62	1.4e-05	0.00037	1.42	0.00016	0.0021
Saraf	-0.08	0.29	0.64	0.41	2.4e-08	1.5e-06	0.28	0.00016	0.0021
Ndufaf2	0.56	0.0047	0.061	0.28	0.15	0.39	0.74	0.00017	0.0022
Abhd14a	-0.18	0.29	0.64	-0.25	0.13	0.35	-0.66	0.00017	0.0022
Sh2b3	-0.21	0.083	0.34	-0.27	0.027	0.13	-0.47	0.00017	0.0022
Bco1	-0.19	0.35	0.69	-0.51	0.012	0.077	-0.78	0.00017	0.0022
Ube2g2	0.16	0.26	0.61	0.37	0.0098	0.068	0.53	0.00017	0.0022
Plekhm2	0.15	0.34	0.69	0.44	0.0061	0.048	0.6	0.00017	0.0022
Kyat1	-0.22	0.23	0.58	-0.52	0.004	0.036	-0.69	0.00017	0.0022
Gm7609	0.89	0.027	NA	1.19	0.0021	0.022	1.46	0.00017	0.0022
P2rx4	-0.21	0.037	0.22	-0.35	0.00064	0.0086	-0.39	0.00017	0.0022
Gm37691	0.56	0.13	0.44	1.39	7.2e-05	0.0015	1.33	0.00017	0.0022
1700113A16Rik	1.31	5.5e-05	0.0022	1.26	7.6e-05	0.0015	1.21	0.00017	0.0022
Mas1	2.43	0.0098	NA	3.81	2.3e-05	0.00057	3.41	0.00017	0.0022
Lgalsl	0.69	0.0062	0.074	1.1	1e-05	0.00028	0.94	0.00017	0.0022
Sema4a	-0.22	0.14	0.45	-0.26	0.083	0.27	-0.57	0.00018	0.0023
Nrep	-0.91	0.015	0.13	-0.7	0.06	0.22	-1.41	0.00018	0.0023
Dpm1	-0.55	0.0051	0.065	-0.37	0.059	0.22	-0.73	0.00018	0.0023
Gfod1	0.57	0.22	0.57	1	0.029	0.14	1.71	0.00018	0.0023
Bbln	0.1	0.47	0.79	0.33	0.017	0.099	0.52	0.00018	0.0023
Scarb1	0.09	0.46	0.77	0.31	0.013	0.081	0.47	0.00018	0.0023
Arpc1a	-0.08	0.39	0.72	-0.26	0.0028	0.027	-0.33	0.00018	0.0023
Fam131c	0.69	0.0094	0.095	0.83	0.0012	0.015	0.96	0.00018	0.0023
Asgr2	-0.05	0.54	0.83	-0.28	0.00042	0.0061	-0.3	0.00017	0.0023
Rcan2	0.43	0.12	0.43	1.19	1.2e-05	0.00031	1.03	0.00018	0.0023
Slc48a1	0.12	0.26	0.62	0.5	6.9e-07	2.9e-05	0.38	0.00017	0.0023
Aamdc	-0.26	0.058	0.28	-0.15	0.27	0.54	-0.52	0.00019	0.0024
Nat9	-0.11	0.27	0.62	-0.19	0.047	0.19	-0.38	0.00019	0.0024
Slc43a1	-1.16	0.0042	0.056	-0.88	0.028	0.14	-1.52	0.00019	0.0024
Sh2d4a	-0.83	0.0045	0.059	-0.71	0.014	0.086	-1.09	0.00019	0.0024
Ubr7	-0.13	0.27	0.62	-0.29	0.012	0.076	-0.44	0.00019	0.0024
Limd2	-0.26	0.32	0.67	-0.66	0.009	0.063	-0.97	0.00019	0.0024
Eif3i	-0.08	0.17	0.5	-0.16	0.0032	0.03	-0.21	0.00019	0.0024
Impdh2	-0.13	0.3	0.65	-0.4	0.0013	0.015	-0.47	0.00019	0.0024
Psmd1	0.03	0.61	0.87	0.26	3.9e-05	0.00089	0.24	0.00019	0.0024
Nkap	0.14	0.52	0.81	0.03	0.9	0.96	0.83	0.0002	0.0025
Gm28661	-0.71	0.0033	0.048	-0.12	0.63	0.82	-0.9	0.0002	0.0025
Cemip2	0.1	0.53	0.82	0.15	0.36	0.63	0.62	0.0002	0.0025
Cobl	-0.43	0.018	0.14	-0.27	0.14	0.37	-0.68	0.00019	0.0025
Adgrf5	0.27	0.11	0.4	0.28	0.098	0.3	0.64	0.0002	0.0025
Galk1	0.13	0.29	0.64	0.22	0.061	0.22	0.45	0.0002	0.0025
Abcc9	0.33	0.054	0.27	0.32	0.06	0.22	0.63	0.0002	0.0025
Epb41	-0.36	2.4e-05	0.0012	-0.17	0.041	0.17	-0.32	0.0002	0.0025
Edem3	0.26	0.04	0.23	0.27	0.035	0.16	0.47	0.0002	0.0025
Glmp	-0.5	0.0002	0.006	-0.3	0.025	0.13	-0.5	0.0002	0.0025
Arrdc4	-0.34	0.16	0.49	-0.69	0.005	0.042	-0.93	0.00019	0.0025
Fgfr3	-0.43	0.046	0.25	-0.66	0.0022	0.023	-0.8	0.0002	0.0025
Atad3a	-0.08	0.44	0.76	-0.34	0.0018	0.02	-0.4	0.0002	0.0025
Cbx7	-0.19	0.45	0.77	-0.86	0.00081	0.01	-0.96	0.0002	0.0025
Serpinc1	0.1	0.2	0.54	-0.28	0.00048	0.0069	-0.3	0.0002	0.0025
Atp9a	-0.2	0.052	0.27	0.43	3.5e-05	0.00083	0.39	0.0002	0.0025
Mup-ps19	-2.23	1.8e-08	3.5e-06	-0.61	0.12	0.33	-1.45	0.00021	0.0026
Gm15318	-0.37	0.074	0.32	-0.39	0.056	0.21	-0.77	0.00021	0.0026
Gm52113	-0.11	0.82	NA	-1.09	0.032	0.15	-2.09	0.0002	0.0026
Hpgd	0.45	0.0072	0.08	0.36	0.031	0.15	0.62	0.00021	0.0026
Serinc2	0.51	0.029	0.19	0.54	0.021	0.11	0.87	0.00021	0.0026
Trabd	-0.61	2.7e-06	0.00021	-0.32	0.012	0.08	-0.48	0.00021	0.0026
Slc19a2	-0.09	0.46	0.77	-0.31	0.0064	0.05	-0.43	0.00021	0.0026
Cdk2	-0.07	0.6	0.86	-0.35	0.0059	0.047	-0.49	0.0002	0.0026
Hnrnpk	-0.05	0.46	0.77	-0.23	0.0014	0.016	-0.27	0.00021	0.0026
Bsdc1	0.16	0.1	0.39	0.34	0.00046	0.0067	0.37	0.00021	0.0026
Pdcd11	-0.18	0.091	0.36	-0.4	0.00015	0.0026	-0.4	0.00021	0.0026
Slc4a2	-0.23	0.069	0.31	-0.53	2.1e-05	0.00053	-0.47	0.00021	0.0026
Thap12	0.11	0.33	0.67	0.51	3.8e-06	0.00012	0.41	0.00021	0.0026
Ywhae	0.27	0.019	0.15	0.08	0.49	0.73	0.43	0.00021	0.0027
Raly	-0.19	0.018	0.14	-0.19	0.019	0.1	-0.3	0.00021	0.0027
Cpsf3	-0.24	0.044	0.24	-0.39	0.00099	0.012	-0.44	0.00022	0.0027
Ensa	0.14	0.12	0.41	0.32	0.00019	0.0032	0.32	0.00022	0.0027
Cyp4f14	-0.03	0.75	0.93	-0.1	0.27	0.54	-0.35	0.00023	0.0028
Fam83a	0.77	0.22	NA	0.82	0.18	0.42	2.23	0.00023	0.0028
Mavs	-0.26	0.0088	0.091	-0.17	0.092	0.29	-0.37	0.00023	0.0028
Cbx4	-0.23	0.14	0.45	-0.31	0.045	0.19	-0.58	0.00023	0.0028
Laptm4b	0.21	0.13	0.44	0.29	0.032	0.15	0.5	0.00023	0.0028
Pex11a	0.36	0.039	0.23	0.47	0.0068	0.052	0.65	0.00022	0.0028
F3	-0.48	0.048	0.26	-0.66	0.0052	0.043	-0.89	0.00023	0.0028
Trim8	-0.16	0.08	0.34	-0.25	0.0047	0.04	-0.33	0.00023	0.0028
Hsf4	-0.37	0.048	0.26	-0.54	0.0039	0.035	-0.71	0.00023	0.0028
Eif4b	-0.04	0.66	0.89	-0.32	0.001	0.013	-0.36	0.00023	0.0028
Selenok	-0.45	0.00043	0.011	-0.47	0.00022	0.0035	-0.47	0.00023	0.0028
Cox6b1	-0.28	0.0036	0.051	-0.12	0.22	0.47	-0.35	0.00024	0.0029
Tmem33	0.18	0.16	0.48	0.19	0.14	0.37	0.47	0.00024	0.0029
Itfg1	0.01	0.82	0.95	0.11	0.089	0.28	0.23	0.00023	0.0029
Gm56999	0.24	0.39	0.73	0.47	0.086	0.28	0.99	0.00023	0.0029
Cd72	0.09	0.79	0.94	0.68	0.032	0.15	1.16	0.00023	0.0029
Rcor3	-0.23	0.2	0.54	-0.58	0.00099	0.012	-0.66	0.00024	0.0029
H13	-0.25	0.01	0.1	-0.36	0.00025	0.004	-0.36	0.00024	0.0029
Pdrg1	0.42	0.002	0.033	0.53	8.4e-05	0.0016	0.5	0.00024	0.0029
Atg4a	0.21	0.19	0.53	0.63	6.8e-05	0.0014	0.58	0.00024	0.0029
Sh3pxd2a	0.53	0.01	0.1	0.9	1.1e-05	0.00029	0.75	0.00024	0.0029
Msra	0.04	0.67	0.89	0.42	1.2e-06	4.6e-05	0.32	0.00024	0.0029
Edem1	-0.5	2e-07	2.5e-05	-0.09	0.32	0.59	-0.35	0.00024	0.003
Mad1l1	-0.36	0.01	0.1	-0.2	0.14	0.36	-0.52	0.00025	0.003
Mug1	0.3	0.05	0.26	0.27	0.083	0.27	0.57	0.00025	0.003
Mcoln2	1.42	0.17	NA	1.84	0.064	0.23	3.57	0.00025	0.003
Kbtbd11	1.09	0.2	0.54	1.69	0.038	0.17	2.96	0.00025	0.003
Crkl	-0.27	0.0067	0.077	-0.24	0.015	0.091	-0.37	0.00025	0.003
Sugt1	-0.42	0.0049	0.063	-0.44	0.0033	0.031	-0.55	0.00025	0.003
Gm31121	0.84	0.098	NA	1.97	4.2e-05	0.00094	1.79	0.00024	0.003
Tubb2a	0.26	0.51	0.81	1.78	8.9e-06	0.00025	1.47	0.00024	0.003
Cyp39a1	-0.83	0.003	0.045	-1.71	1.1e-09	1e-07	-1.03	0.00025	0.003
Zfp219	-0.25	0.15	0.48	-0.22	0.21	0.46	-0.65	0.00026	0.0031
F12	0	0.98	0.99	-0.16	0.017	0.1	-0.24	0.00026	0.0031
Parp16	0.19	0.17	0.5	0.33	0.016	0.094	0.5	0.00026	0.0031
Pram1	4.53	0.007	NA	4.38	0.0089	0.063	6.06	0.00026	0.0031
Dnaja1	0.29	0.042	0.24	0.4	0.0049	0.041	0.52	0.00025	0.0031
Ugt2b35	0.15	0.31	0.66	0.43	0.0041	0.036	0.55	0.00025	0.0031
Gm42814	-1.09	0.2	NA	-2.43	0.0065	NA	-4.34	0.00026	0.0032
Bnip2	0.31	0.0025	0.039	0.11	0.28	0.54	0.37	0.00026	0.0032
Tubgcp6	-0.46	0.017	0.14	-0.45	0.019	0.11	-0.71	0.00027	0.0032
Bag2	-0.36	0.29	0.64	-0.94	0.0055	0.045	-1.28	0.00026	0.0032
Rnaset2b	-0.41	0.00035	0.009	-0.28	0.013	0.083	-0.42	0.00027	0.0033
Fam169b	-0.16	0.19	0.53	-0.32	0.0085	0.061	-0.45	0.00027	0.0033
2310015A16Rik	0.96	0.055	NA	1.28	0.0076	0.056	1.74	0.00027	0.0033
4933421O10Rik	-0.11	0.63	0.88	0.64	0.002	0.021	0.75	0.00027	0.0033
Cfb	-0.15	0.045	0.25	-0.29	0.00014	0.0025	-0.27	0.00028	0.0033
Elk4	-0.25	0.044	0.24	-0.54	2.1e-05	0.00054	-0.46	0.00027	0.0033
Muc2	-0.07	0.96	NA	-0.35	0.77	0.9	4.18	0.00028	0.0034
Sigmar1	-0.05	0.7	0.9	-0.12	0.39	0.65	-0.5	0.00028	0.0034
Cp	-0.34	0.0017	0.03	-0.15	0.17	0.4	-0.4	0.00028	0.0034
Nt5c2	-0.24	0.14	0.46	-0.3	0.07	0.24	-0.61	0.00028	0.0034
Ccdc163	-0.45	0.08	0.34	-0.23	0.37	0.63	-0.94	0.0003	0.0035
Nr1i3	0.57	0.024	0.17	0.33	0.19	0.45	0.91	0.0003	0.0035
Gm10327	-1.1	0.0011	0.022	-0.57	0.07	0.24	-1.22	0.0003	0.0035
Fto	-0.38	0.00085	0.018	-0.21	0.064	0.23	-0.41	0.0003	0.0035
Krt8	-0.19	0.22	0.57	0.29	0.059	0.22	0.56	0.0003	0.0035
Timm17a	-0.4	0.042	0.24	-0.43	0.03	0.14	-0.71	0.00029	0.0035
Atic	-0.41	6.4e-06	0.00041	-0.19	0.03	0.14	-0.32	0.00029	0.0035
Rab2a	0.15	0.07	0.32	0.18	0.025	0.13	0.29	0.0003	0.0035
Kptn	-0.08	0.48	0.79	-0.25	0.024	0.12	-0.42	0.00029	0.0035
Sdf2l1	0.61	0.049	0.26	0.73	0.018	0.1	1.12	0.0003	0.0035
Tnfrsf11a	0.52	0.31	NA	1.25	0.011	0.075	1.78	0.00029	0.0035
Mcu	0.25	0.12	0.41	0.48	0.0029	0.028	0.58	0.0003	0.0035
Cog6	-0.06	0.56	0.84	0.31	0.0013	0.015	0.35	0.00029	0.0035
Slc35b1	0.06	0.62	0.87	0.4	0.00083	0.011	0.44	0.0003	0.0035
Dnajc30	0.28	0.013	0.11	0.39	0.00038	0.0056	0.4	0.0003	0.0035
Tlr4	0.79	0.071	0.32	1.55	0.00023	0.0037	1.53	0.0003	0.0035
Yipf3	-0.44	8.6e-06	0.00051	-0.14	0.15	0.38	-0.35	0.00031	0.0036
Akt2	-0.24	0.00053	0.013	-0.1	0.14	0.36	-0.25	0.00031	0.0036
Etnk2	-0.31	0.055	0.28	-0.25	0.12	0.34	-0.57	0.00031	0.0036
Mal2	0.26	0.11	0.4	0.38	0.019	0.1	0.59	0.00031	0.0036
Atg4d	-0.21	0.25	0.6	-0.47	0.0087	0.062	-0.65	0.0003	0.0036
Atp13a1	-0.02	0.82	0.95	-0.33	0.00069	0.0092	-0.35	0.0003	0.0036
Cyp4f15	0.2	0.17	0.5	0.5	0.00066	0.009	0.53	0.00031	0.0036
Map3k13	0.21	0.31	0.66	0.97	2.9e-06	9.7e-05	0.75	0.0003	0.0036
Esr1	-0.48	0.0033	0.049	-0.34	0.036	0.16	-0.59	0.00032	0.0037
Aifm1	-0.23	0.0016	0.029	-0.17	0.02	0.11	-0.27	0.00032	0.0037
Ambra1	-0.5	0.0033	0.049	-0.41	0.015	0.092	-0.61	0.00032	0.0037
Rnase13	1.39	0.048	NA	2.02	0.0026	0.026	2.41	0.00032	0.0037
H3c14	7.04	0.0017	0.029	8.44	0.00016	0.0027	8.05	0.00032	0.0037
Rgs5	0.16	0.35	0.7	0.66	0.00013	0.0023	0.62	0.00032	0.0037
Pno1	0.21	0.15	0.47	0.36	0.013	0.081	0.52	0.00032	0.0038
Papss2	-0.3	0.094	0.37	-0.54	0.0025	0.025	-0.64	0.00033	0.0038
Rida	0.31	0.0012	0.024	0.32	0.00073	0.0096	0.34	0.00033	0.0038
St13	0.14	0.15	0.46	0.11	0.24	0.51	0.35	0.00034	0.0039
Aldob	-0.4	0.0034	0.049	-0.21	0.13	0.35	-0.49	0.00034	0.0039
Kpna1	0.02	0.81	0.94	0.25	0.012	0.077	0.35	0.00033	0.0039
Mup18	0.91	0.0067	0.077	0.85	0.012	0.077	1.21	0.00034	0.0039
Ldhd	0.08	0.47	0.78	0.51	2.8e-06	9.5e-05	0.39	0.00034	0.0039
Dmxl2	0.02	0.83	0.95	0.29	0.013	0.083	0.42	0.00034	0.004
Snhg18	-0.34	0.48	NA	1.09	0.012	0.077	1.54	0.00035	0.004
Mical2	0.59	0.0052	0.066	0.57	0.007	0.053	0.75	0.00034	0.004
Lcmt1	-0.24	0.18	0.51	-0.26	0.14	0.37	-0.65	0.00036	0.0041
Wbp2	-0.08	0.4	0.73	-0.16	0.088	0.28	-0.34	0.00035	0.0041
Serpine1	0.13	0.8	NA	1.03	0.026	0.13	1.63	0.00036	0.0041
Tmem98	0.07	0.75	0.93	0.85	8e-05	0.0016	0.78	0.00035	0.0041
Dhrs1	-0.6	1.6e-06	0.00014	-0.04	0.75	0.89	-0.44	0.00037	0.0042
Mtx2	-0.36	0.0075	0.082	-0.17	0.21	0.47	-0.48	0.00037	0.0042
Spcs2	-0.58	7e-09	1.8e-06	-0.16	0.11	0.32	-0.36	0.00037	0.0042
Map3k21	-0.52	0.041	0.23	-0.46	0.066	0.24	-0.91	0.00037	0.0042
Slc2a5	-0.73	0.03	0.19	-0.6	0.069	0.24	-1.19	0.00036	0.0042
Crls1	0.33	0.0013	0.024	0.19	0.063	0.23	0.36	0.00037	0.0042
Cox15	0.3	0.027	0.18	0.28	0.032	0.15	0.47	0.00037	0.0042
Dhx30	-0.57	0.00088	0.018	-0.38	0.026	0.13	-0.61	0.00036	0.0042
Pold4	-0.43	0.011	0.1	-0.4	0.016	0.093	-0.6	0.00037	0.0042
Col25a1	-1.22	0.023	NA	-1.34	0.012	0.076	-2.04	0.00037	0.0042
Pitpnb	-0.13	0.087	0.35	-0.19	0.011	0.071	-0.27	0.00037	0.0042
Gbe1	-0.58	6.3e-05	0.0025	-0.42	0.0039	0.035	-0.51	0.00037	0.0042
Tcp1	-0.52	4.8e-08	7.7e-06	-0.29	0.0021	0.022	-0.34	0.00037	0.0042
Ip6k1	-0.07	0.42	0.74	-0.31	0.00037	0.0055	-0.31	0.00036	0.0042
Rps23	0.02	0.85	0.95	-0.35	0.00013	0.0023	-0.33	0.00037	0.0042
Pacs1	0.3	0.33	0.68	-0.14	0.65	0.84	1.12	0.00038	0.0043
Tmed7	0.06	0.49	0.8	0.12	0.15	0.38	0.3	0.00038	0.0043
Txndc17	0.27	0.0018	0.031	0.18	0.041	0.17	0.31	0.00038	0.0043
Me2	1.06	0.027	0.18	1	0.036	0.16	1.7	0.00037	0.0043
Ldah	0.19	0.091	0.36	0.26	0.018	0.1	0.39	0.00038	0.0043
Gsta4	0.14	0.39	0.73	0.42	0.0092	0.064	0.57	0.00038	0.0043
Aen	0.18	0.2	0.54	0.44	0.0012	0.014	0.49	0.00038	0.0043
Ttc39aos1	-1.14	0.1	NA	2.16	0.00027	0.0043	2.11	0.00038	0.0043
Crat	1.1	0.00023	0.0067	1.21	4.8e-05	0.001	1.06	0.00038	0.0043
Papola	0.06	0.32	0.67	0.01	0.81	0.92	0.21	0.00039	0.0044
Rpl27	0.85	2.4e-06	0.00019	0.2	0.27	0.54	0.64	0.00039	0.0044
Klhdc8b	0.55	0.0031	0.046	0.34	0.064	0.23	0.66	0.00039	0.0044
Med8	0.25	0.022	0.16	0.26	0.017	0.099	0.39	0.00039	0.0044
mt-Nd4l	0.59	0.00074	0.016	0.45	0.0099	0.068	0.62	0.00039	0.0044
Ccl2	0.48	0.55	NA	2.36	0.0013	0.015	2.61	0.00039	0.0044
Pparg	0.31	0.27	0.63	0.97	0.00067	0.009	1.01	0.00039	0.0044
F11	-0.08	0.6	0.86	-0.66	1.7e-05	0.00043	-0.55	0.00039	0.0044
Trf	-0.06	0.48	0.79	0	0.96	0.99	-0.3	0.0004	0.0045
Nek7	0.13	0.11	0.4	0.14	0.072	0.25	0.28	0.0004	0.0045
Frmd8	-0.45	0.023	0.16	-0.44	0.025	0.13	-0.7	0.0004	0.0045
Skic8	-0.15	0.049	0.26	-0.19	0.012	0.076	-0.27	0.0004	0.0045
Ciapin1	-0.41	0.014	0.12	-0.5	0.0025	0.025	-0.59	0.0004	0.0045
Arel1	0.4	0.0039	0.053	0.42	0.0023	0.024	0.49	0.0004	0.0045
Clcn6	-0.54	0.057	0.28	-0.9	0.0015	0.017	-1.01	0.00041	0.0045
Plin5	0.42	0.012	0.11	0.54	0.0011	0.013	0.58	0.00041	0.0045
Nrg4	-1.2	0.00031	0.0084	-1.17	0.00042	0.0061	-1.18	0.0004	0.0045
Ighm	-0.62	0.12	0.42	0.29	0.47	0.71	-1.43	0.00042	0.0046
F5	0.23	0.013	0.12	0.08	0.37	0.64	0.33	0.00042	0.0046
Cldn1	0.54	0.00092	0.019	0.49	0.0024	0.024	0.57	0.00041	0.0046
Plekhf1	0.5	0.058	0.28	0.54	0.04	0.17	0.92	0.00042	0.0047
Bcl7a	0.09	0.45	0.77	-0.3	0.017	0.099	-0.45	0.00042	0.0047
Zfp518a	0.61	0.017	0.14	0.61	0.015	0.091	0.89	0.00042	0.0047
Tnip1	0.61	0.0097	0.096	0.63	0.0071	0.054	0.82	0.00043	0.0047
E330011O21Rik	0.23	0.42	0.74	0.74	0.006	0.047	0.95	0.00043	0.0047
Gsto1	0.12	0.36	0.7	0.19	0.14	0.36	0.45	0.00043	0.0048
Ralgds	0.28	0.46	0.77	1.15	0.0016	0.018	1.29	0.00043	0.0048
Tlr5	0.45	0.062	0.29	0.78	0.0011	0.013	0.84	0.00044	0.0048
Gm10481	-0.66	0.13	NA	-0.11	0.79	0.91	-1.64	0.00044	0.0049
Abcb8	-0.31	0.0037	0.052	-0.13	0.19	0.44	-0.37	0.00044	0.0049
Rfc3	-0.67	0.0053	0.066	-0.37	0.12	0.33	-0.85	0.00045	0.0049
Zbtb48	-0.45	0.1	0.38	-0.47	0.087	0.28	-0.97	0.00044	0.0049
Mrps30	-0.39	2.7e-05	0.0013	-0.23	0.012	0.078	-0.33	0.00044	0.0049
Gm12537	-0.84	0.0071	0.079	-0.86	0.0059	0.047	-1.1	0.00045	0.0049
Celf2	0.3	0.054	0.27	0.45	0.0037	0.034	0.55	0.00044	0.0049
Ifi203	0.78	2.5e-05	0.0012	0.55	0.003	0.029	0.65	0.00045	0.0049
Igsf11	0.3	0.16	0.48	0.64	0.0024	0.024	0.74	0.00044	0.0049
Zfp870	-0.48	0.064	0.3	-1.15	1.1e-05	0.0003	-0.93	0.00044	0.0049
Timm50	-0.28	0.0072	0.08	-0.1	0.34	0.61	-0.37	0.00046	0.005
Gabarapl1	0.42	0.0071	0.08	0.27	0.08	0.27	0.55	0.00045	0.005
Faap20	-0.35	0.13	0.44	-0.5	0.03	0.14	-0.83	0.00046	0.005
Unk	-0.48	0.0062	0.074	-0.35	0.043	0.18	-0.61	0.00047	0.0051
Serpina10	0	0.96	0.99	-0.18	0.039	0.17	-0.3	0.00046	0.0051
Atg2b	-0.03	0.75	0.93	-0.26	0.016	0.096	-0.38	0.00046	0.0051
Gm40264	1.24	0.0012	NA	0.96	0.011	0.071	1.31	0.00047	0.0051
Serpinb1a	0.56	0.23	0.57	1.2	0.0087	0.062	1.6	0.00047	0.0051
Slc25a42	0.38	0.00098	0.02	0.36	0.0017	0.018	0.4	0.00047	0.0051
Cyb5d2	0.07	0.6	0.86	0.53	0.00011	0.0021	0.48	0.00047	0.0051
Elovl3	1.29	0.00014	0.0045	1.8	1.1e-07	5.7e-06	1.19	0.00046	0.0051
Eef2k	-0.73	0.019	0.15	-1.03	0.00094	0.012	-1.09	0.00047	0.0052
Lpar2	-0.83	0.026	0.18	-1.45	0.00015	0.0026	-1.33	0.00048	0.0052
5033406O09Rik	0.14	0.42	0.75	0.65	0.00012	0.0022	0.6	0.00048	0.0052
Rab38	-1.26	0.08	NA	-1.62	0.024	NA	-3.16	0.00049	0.0053
Map4k3	0.12	0.18	0.51	-0.16	0.073	0.25	0.31	0.00049	0.0053
Abcc2	0.27	0.0052	0.065	0.18	0.07	0.24	0.34	0.00048	0.0053
Ciao1	-0.64	7.1e-05	0.0028	-0.32	0.048	0.19	-0.57	0.00049	0.0053
Foxa3	-0.08	0.65	0.89	-0.62	0.00044	0.0063	-0.62	0.00048	0.0053
Scnm1	0.01	0.95	0.98	-0.19	0.19	0.43	-0.52	0.0005	0.0054
Anapc11	-0.39	0.0088	0.091	-0.22	0.14	0.36	-0.52	0.0005	0.0054
Aspdh	-0.09	0.52	0.81	-0.27	0.063	0.23	-0.5	0.0005	0.0054
Cirbp	-0.15	0.38	0.72	-0.44	0.0096	0.067	-0.6	0.00049	0.0054
Ehmt2	-0.09	0.18	0.51	-0.2	0.0032	0.031	-0.24	0.0005	0.0054
Wdr6	-0.54	0.0087	0.09	-0.61	0.003	0.029	-0.72	0.0005	0.0054
Stim2	-0.4	0.0031	0.047	-0.49	0.0003	0.0047	-0.48	0.0005	0.0054
Prdx6	0.09	0.34	0.68	0.37	3.9e-05	0.00089	0.31	0.0005	0.0054
Fus	-0.24	0.089	0.36	-0.62	8e-06	0.00023	-0.48	0.0005	0.0054
Pi4k2a	-0.13	0.097	0.37	-0.01	0.94	0.98	-0.26	0.00051	0.0055
Klc4	-0.13	0.062	0.29	-0.1	0.15	0.38	-0.25	0.00051	0.0055
Rad23a	-0.16	0.073	0.32	-0.14	0.1	0.31	-0.3	0.00051	0.0055
ENSMUSG00000121500	0.34	0.049	0.26	0.21	0.21	0.47	0.59	0.00052	0.0056
Ttc36	-0.01	0.92	0.98	-0.16	0.14	0.37	-0.36	0.00053	0.0056
Clcn5	0.52	0.034	0.21	0.52	0.031	0.15	0.83	0.00053	0.0056
Golga7	0.24	0.00066	0.015	0.15	0.031	0.15	0.24	0.00052	0.0056
Abhd14b	-0.22	0.073	0.32	-0.34	0.0071	0.054	-0.43	0.00053	0.0056
Rpl18	-0.09	0.33	0.68	-0.25	0.0066	0.051	-0.32	0.00052	0.0056
Art2b	2.16	0.01	0.1	2.8	0.00079	0.01	2.91	0.00052	0.0056
Wdr7	0.21	0.079	0.33	0.45	0.00012	0.0022	0.41	0.00052	0.0056
Stx2	0.43	0.0046	0.06	0.6	4.5e-05	0.00099	0.52	0.00052	0.0056
Fam98c	-0.19	0.26	0.61	-0.71	4.1e-05	0.00093	-0.6	0.00052	0.0056
Rhbg	0.81	0.0085	0.089	1.25	3.9e-05	0.00089	1.06	0.00052	0.0056
Ccng1	0.32	0.049	0.26	0.81	4.1e-07	1.8e-05	0.56	0.00052	0.0056
Nmt2	0.24	0.092	0.36	0.14	0.31	0.58	0.49	0.00053	0.0057
Arl3	0.47	0.0005	0.012	0.27	0.039	0.17	0.46	0.00054	0.0057
Gjb2	-0.1	0.28	0.63	-0.28	0.0014	0.016	-0.31	0.00054	0.0057
Qars1	-0.24	0.038	0.22	-0.21	0.071	0.25	-0.4	0.00054	0.0058
Sucnr1	-0.41	0.037	0.22	-0.48	0.015	0.091	-0.68	0.00055	0.0058
Ntn4	0.17	0.44	0.76	0.55	0.013	0.082	0.77	0.00055	0.0058
Hip1	0.79	0.011	0.1	1	0.001	0.012	1.05	0.00055	0.0058
Xrcc5	-0.24	0.028	0.19	-0.37	0.00083	0.011	-0.38	0.00055	0.0058
Mpp1	0.02	0.83	0.95	0.39	0.00041	0.0061	0.38	0.00055	0.0058
Oaz1-ps	-0.14	0.15	0.47	-0.06	0.53	0.76	-0.33	0.00055	0.0059
Npc2	-0.16	0.25	0.6	-0.23	0.12	0.33	-0.5	0.00056	0.0059
Armc8	0.25	0.038	0.22	0.28	0.018	0.1	0.41	0.00056	0.0059
Uqcc3	0.44	2.7e-05	0.0013	0.15	0.16	0.4	0.36	0.00057	0.006
Cyp4a31	1.53	0.00028	0.0079	0.69	0.1	0.31	1.46	0.00057	0.006
Ndfip1	0.35	0.00014	0.0045	0.18	0.052	0.2	0.32	0.00057	0.006
Hebp1	0	0.98	0.99	-0.17	0.046	0.19	-0.3	0.00056	0.006
Mindy2	-0.39	0.035	0.21	-0.52	0.0048	0.041	-0.64	0.00057	0.006
Tmem9	-0.07	0.7	0.9	-0.5	0.0043	0.038	-0.61	0.00057	0.006
Slain2	0.3	0.0098	0.097	0.41	0.00048	0.0068	0.4	0.00057	0.006
Smad7	-0.25	0.26	0.61	-0.79	0.00031	0.0048	-0.76	0.00057	0.006
Clec7a	0.35	0.53	0.82	2.04	0.00024	0.0039	1.91	0.00057	0.006
Ubqln1	0.09	0.25	0.6	0.33	4.8e-05	0.001	0.28	0.00057	0.006
mt-Nd5	0.48	0.00032	0.0085	0.37	0.0049	0.041	0.46	0.00058	0.0061
Nagk	-0.04	0.75	0.92	0.15	0.24	0.5	0.43	0.0006	0.0062
Gm30842	0.89	0.002	0.034	0.34	0.24	0.5	0.99	0.00059	0.0062
Map3k10	0.07	0.62	0.87	0.5	0.00032	0.005	0.48	0.00059	0.0062
Pikfyve	-0.24	0.11	0.4	-0.56	0.00019	0.0032	-0.52	0.00059	0.0062
Rpl4	-0.04	0.56	0.84	-0.3	7.2e-05	0.0015	-0.26	0.00059	0.0062
Serbp1	-0.04	0.61	0.86	-0.41	1.3e-06	4.8e-05	-0.29	0.0006	0.0062
Arg2	-0.26	0.86	NA	1.22	0.36	0.63	4.42	0.00061	0.0063
Tgoln1	0.23	0.065	0.3	0.25	0.042	0.18	0.42	0.0006	0.0063
Bhlhb9	0.21	0.64	0.88	0.89	0.038	0.17	1.48	0.0006	0.0063
Hif1a	-0.17	0.16	0.49	-0.29	0.015	0.09	-0.41	0.00061	0.0063
Ccl6	0.12	0.78	0.93	1.08	0.0088	0.062	1.41	0.00061	0.0063
Taco1	0.12	0.25	0.6	0.37	0.00033	0.0051	0.36	0.00061	0.0063
Clptm1	-0.3	0.0063	0.074	-0.1	0.34	0.61	-0.38	0.00061	0.0064
Nudt3	-0.27	0.029	0.19	-0.17	0.17	0.41	-0.42	0.00062	0.0064
Sdk2	1.24	0.15	NA	1.68	0.053	0.2	2.93	0.00062	0.0064
Mob3b	-0.13	0.24	0.59	-0.23	0.041	0.18	-0.39	0.00061	0.0064
Sfxn1	-0.2	0.069	0.31	-0.45	6.2e-05	0.0013	-0.39	0.00062	0.0064
Lgals9	-0.05	0.56	0.84	0.03	0.76	0.9	-0.32	0.00064	0.0065
Cgref1	-0.2	0.77	0.93	0.33	0.62	0.82	2.24	0.00063	0.0065
Snrpa1	-0.33	0.047	0.25	-0.14	0.38	0.64	-0.57	0.00063	0.0065
Sult1a1	-0.11	0.52	0.82	-0.19	0.26	0.52	-0.59	0.00063	0.0065
Cdc37	-0.28	0.00011	0.004	-0.09	0.23	0.49	-0.25	0.00063	0.0065
Habp4	-0.41	0.00011	0.0039	-0.24	0.025	0.13	-0.36	0.00063	0.0065
Gan	-0.22	0.15	0.47	-0.43	0.0052	0.043	-0.54	0.00063	0.0065
C4b	-0.19	0.095	0.37	-0.31	0.005	0.042	-0.38	0.00062	0.0065
Coa6	0.35	0.0082	0.087	0.45	0.00046	0.0066	0.45	0.00062	0.0065
Stk10	0.12	0.74	0.92	1.27	0.00029	0.0045	1.2	0.00062	0.0065
Leng1	-0.12	0.5	0.8	-0.66	0.00021	0.0034	-0.61	0.00062	0.0065
Hsbp1	0.16	0.024	0.17	0.33	2.9e-06	9.6e-05	0.25	0.00063	0.0065
Sypl1	0.18	0.038	0.22	0.06	0.45	0.7	0.29	0.00065	0.0066
Creb3l1	0.27	0.69	0.9	0.66	0.32	0.59	2.25	0.00065	0.0066
Pdia3	0.05	0.66	0.89	0.15	0.18	0.42	0.39	0.00064	0.0066
Gm36435	-0.39	0.43	NA	-0.72	0.14	0.37	-1.89	0.00065	0.0066
Ndufb4b	-0.27	0.0026	0.041	-0.13	0.13	0.35	-0.3	0.00064	0.0066
Eif4ebp2	-0.01	0.89	0.97	-0.14	0.087	0.28	-0.27	0.00064	0.0066
Zfr2	3.17	0.00036	NA	2.74	0.0016	0.018	2.99	0.00064	0.0066
D930048N14Rik	0.53	0.007	0.079	0.63	0.0011	0.014	0.66	0.00064	0.0066
Hmox2	-0.16	0.081	0.34	-0.36	0.00011	0.0021	-0.32	0.00064	0.0066
Gm5424	-0.31	0.32	0.67	-0.23	0.44	0.69	-1.15	0.00065	0.0067
Cd38	0.43	0.051	0.27	0.5	0.021	0.11	0.74	0.00065	0.0067
Rps20	-0.12	0.4	0.73	-0.35	0.012	0.077	-0.47	0.00065	0.0067
Akr1c13	-0.08	0.26	0.61	-0.19	0.0066	0.051	-0.23	0.00066	0.0067
Slc4a1ap	-0.36	0.047	0.25	-0.65	0.00027	0.0043	-0.61	0.00065	0.0067
Celf1	-0.13	0.14	0.46	-0.37	3.4e-05	0.00079	-0.31	0.00065	0.0067
Gstk1	0.13	0.22	0.57	0.58	1e-07	5.3e-06	0.37	0.00066	0.0067
Enc1	-0.12	0.73	0.92	0.78	0.02	0.11	1.14	0.00067	0.0068
C1ra	0.02	0.85	0.95	-0.3	0.0014	0.016	-0.32	0.00067	0.0068
Kcp	0	0.99	1	-0.25	0.29	0.56	-0.81	0.00068	0.0069
Higd1a	-0.44	0.0014	0.025	-0.15	0.26	0.53	-0.46	0.00069	0.0069
Psmb6	-0.17	0.028	0.18	-0.1	0.21	0.47	-0.26	0.00068	0.0069
Gm44250	0	0.96	0.99	0.1	0.15	0.39	0.25	0.00068	0.0069
Tmem11	-0.2	0.15	0.47	-0.2	0.14	0.36	-0.47	0.00068	0.0069
Wwc1	0.33	0.067	0.31	0.28	0.13	0.35	0.62	0.00068	0.0069
Rplp0	0.03	0.58	0.85	-0.16	0.011	0.071	-0.21	0.00069	0.0069
Gm16121	-0.66	0.32	NA	-2.13	0.0031	0.03	-2.67	0.00067	0.0069
Rnf7	0.27	0.0079	0.085	0.29	0.0027	0.027	0.33	0.00068	0.0069
Myo1b	-0.37	0.00091	0.019	-0.17	0.13	0.36	-0.38	0.0007	0.007
Selenoo	-0.17	0.074	0.32	-0.17	0.075	0.25	-0.32	0.0007	0.007
Mn1	-0.37	0.12	0.42	-0.43	0.069	0.24	-0.82	0.00069	0.007
Abcd3	-0.28	0.022	0.16	-0.24	0.05	0.2	-0.41	0.00069	0.007
Rps11	0.01	0.88	0.96	-0.3	0.00099	0.012	-0.31	0.0007	0.007
Ccl9	-0.59	0.037	0.22	-0.92	0.00097	0.012	-0.95	0.0007	0.007
Fam47e	-0.78	0.0043	0.057	-0.95	0.00043	0.0063	-0.92	0.0007	0.007
Pik3r3	0.9	0.016	0.13	1.31	0.00029	0.0045	1.24	0.00069	0.007
Adora1	0.2	0.42	0.75	0.89	0.00023	0.0037	0.82	0.0007	0.007
Ccng2	0.49	0.024	0.17	0.84	9.7e-05	0.0019	0.74	0.00069	0.007
Mdh2	-0.17	0.03	0.19	-0.03	0.72	0.88	-0.27	0.0007	0.0071
Rnf19a	0.05	0.6	0.86	0.12	0.2	0.45	0.31	0.00071	0.0071
4833438C02Rik	0.58	0.035	0.21	0.48	0.071	0.25	0.9	0.00071	0.0071
Tnfsf13	0.86	0.13	NA	1.18	0.031	0.15	1.84	0.00071	0.0071
C2cd4d	-0.41	0.23	0.58	-0.86	0.012	0.078	-1.22	0.0007	0.0071
Tor1a	-0.16	0.18	0.51	-0.31	0.0097	0.067	-0.41	0.00071	0.0071
Heatr5a	0.05	0.74	0.92	0.39	0.0086	0.061	0.5	0.00071	0.0071
Stx4a	-0.29	0.0053	0.066	-0.31	0.0023	0.024	-0.35	0.0007	0.0071
Gfm1	0.02	0.79	0.94	0.37	6.3e-07	2.6e-05	0.25	0.00071	0.0071
Gm2606	-0.25	0.35	0.7	-0.22	0.4	0.66	-0.94	0.00073	0.0072
Rdh5	-0.26	0.13	0.43	-0.3	0.072	0.25	-0.58	0.00073	0.0072
Bltp1	0.18	0.042	0.24	0.15	0.073	0.25	0.29	0.00073	0.0072
Hdhd2	-0.31	0.0012	0.024	-0.17	0.074	0.25	-0.32	0.00072	0.0072
Adra1a	0.64	0.021	0.16	0.64	0.021	0.11	0.93	0.00072	0.0072
Arhgap11a	0.93	0.015	0.13	1.31	0.00045	0.0066	1.27	0.00072	0.0072
Atp1b1	-0.28	0.15	0.47	-0.78	7.5e-05	0.0015	-0.67	0.00073	0.0072
Ndufa1	0.38	0.0035	0.05	0.19	0.14	0.36	0.43	0.00073	0.0073
ENSMUSG00000121863	1.88	0.0032	NA	2.02	0.0012	0.015	2.12	0.00074	0.0073
Tspan13	0.52	0.45	0.76	1.1	0.1	0.31	2.23	0.00075	0.0074
Numb	0.26	0.04	0.23	0.22	0.082	0.27	0.43	0.00074	0.0074
Ccdc115	0.19	0.11	0.41	0.25	0.031	0.15	0.4	0.00075	0.0074
Cept1	0.37	0.0018	0.031	0.31	0.0097	0.067	0.4	0.00074	0.0074
Dock4	0.05	0.72	0.91	0.26	0.059	0.22	0.46	0.00076	0.0075
Gm8226	-0.38	0.083	0.34	-0.53	0.015	0.09	-0.75	0.00075	0.0075
Grem2	-0.83	0.033	0.2	-1.14	0.0035	0.032	-1.32	0.00076	0.0075
H3f3a	-0.12	0.091	0.36	-0.22	0.0023	0.024	-0.25	0.00076	0.0075
Gm20634	0.14	0.66	0.89	1.33	7.5e-06	0.00022	1.01	0.00075	0.0075
Gm6311	-1	0.00085	0.018	-0.31	0.25	0.52	-0.99	0.00077	0.0076
Dpf3	1.02	0.082	NA	1.81	0.0011	0.013	1.91	0.00077	0.0076
Hnrnpl	-0.09	0.38	0.72	-0.41	7e-05	0.0014	-0.35	0.00077	0.0076
Tjp3	0.66	0.00067	0.015	0.79	4.6e-05	0.001	0.66	0.00077	0.0076
Gm13292	-0.74	0.014	0.12	-0.62	0.03	0.14	-1.02	0.00078	0.0077
Sash1	-0.49	0.00016	0.005	-0.32	0.012	0.077	-0.44	0.00078	0.0077
Lamb3	1.4	0.0076	0.083	1.81	0.00045	0.0066	1.74	0.00078	0.0077
Tpm2	1.49	0.048	0.26	3.64	1.5e-06	5.4e-05	2.54	0.00078	0.0077
Prex2	0.4	0.14	0.46	0.39	0.15	0.38	0.9	0.0008	0.0078
Cdh2	0.33	0.00056	0.013	0.22	0.02	0.11	0.32	0.0008	0.0078
Cnbp	-0.07	0.24	0.59	-0.22	0.0003	0.0046	-0.21	0.00079	0.0078
Slc27a2	0.25	0.11	0.41	0.27	0.087	0.28	0.53	0.00081	0.0079
Ndufb8	-0.04	0.67	0.89	-0.18	0.043	0.18	-0.3	0.0008	0.0079
Ell3	-0.57	0.18	NA	-0.91	0.034	0.16	-1.53	0.00081	0.0079
Parva	0	1	1	0.31	1.7e-05	0.00044	0.25	0.00081	0.0079
Slc2a2	-0.14	0.26	0.61	-0.52	1.9e-05	0.00048	-0.41	0.00081	0.008
Ppm1m	0.15	0.36	0.7	0.38	0.015	0.09	0.53	0.00083	0.0081
Idh2	0.14	0.41	0.74	0.54	0.0013	0.015	0.56	0.00083	0.0081
Maf	0.24	0.063	0.3	0.17	0.18	0.43	0.43	0.00084	0.0082
Il18	0.25	0.14	0.45	-0.52	0.0028	0.027	-0.59	0.00084	0.0082
Colec11	0.28	0.061	0.29	0.56	0.00014	0.0025	0.49	0.00084	0.0082
Taok3	0.59	0.00011	0.0038	0.14	0.34	0.61	0.51	0.00085	0.0083
Commd1	-0.59	0.00018	0.0055	-0.18	0.24	0.5	-0.52	0.00085	0.0083
Surf2	-0.14	0.41	0.74	-0.26	0.13	0.35	-0.59	0.00085	0.0083
Nln	0.21	0.36	0.7	0.38	0.11	0.31	0.78	0.00085	0.0083
Ogfrl1	0.01	0.94	0.98	-0.31	0.045	0.18	-0.52	0.00085	0.0083
Sptbn2	-0.15	0.33	0.68	-0.36	0.021	0.11	-0.51	0.00085	0.0083
Hsp90ab1	0.19	0.18	0.52	0.37	0.0085	0.061	0.47	0.00085	0.0083
Maskbp3	-0.09	0.58	0.85	-0.5	0.0016	0.018	-0.53	0.00085	0.0083
Gramd4	-0.37	0.11	0.41	-0.87	0.00021	0.0035	-0.79	0.00086	0.0083
9130016M20Rik	0.36	0.00031	0.0084	0.04	0.66	0.84	0.33	0.00087	0.0084
Cpsf4	-0.16	0.31	0.66	-0.25	0.1	0.31	-0.51	0.00086	0.0084
Skil	0.33	0.094	0.37	0.32	0.1	0.31	0.66	0.00088	0.0084
Arpc1b	-0.2	0.29	0.64	-0.39	0.043	0.18	-0.65	0.00088	0.0084
Actg1	0.15	0.45	0.77	0.41	0.036	0.16	0.65	0.00088	0.0084
Gm13375	-0.52	0.064	0.3	-0.57	0.037	0.16	-0.94	0.00087	0.0084
Cdc27	0.11	0.21	0.56	0.2	0.028	0.14	0.3	0.00086	0.0084
Mab21l2	1.58	0.0046	NA	1.27	0.023	0.12	1.83	0.00087	0.0084
Afg3l2	-0.21	0.0082	0.087	-0.19	0.015	0.091	-0.27	0.00087	0.0084
H1f3	1.04	0.18	NA	2.18	0.0026	0.026	2.41	0.00087	0.0084
Fam167b	-0.96	0.00028	0.0079	-0.77	0.0027	0.026	-0.87	0.00087	0.0084
Actr6	-0.31	0.085	0.35	-0.6	0.00074	0.0097	-0.6	0.00087	0.0084
Hnf1aos1	0.63	0.022	0.16	0.92	0.00066	0.0089	0.91	0.00088	0.0084
Tpst1	-0.09	0.62	0.87	-0.66	0.00047	0.0068	-0.63	0.00088	0.0084
Fam76a	-0.4	0.0037	0.052	-0.48	0.00036	0.0054	-0.46	0.00086	0.0084
Ssrp1	-0.21	0.0039	0.053	-0.3	2.6e-05	0.00064	-0.24	0.00088	0.0084
Selenop	0.2	0.033	0.2	0.09	0.35	0.62	0.32	0.00088	0.0085
Acvr2a	0.35	0.0037	0.052	0.12	0.31	0.58	0.39	0.00089	0.0085
Nucb1	0.09	0.34	0.68	0.17	0.083	0.27	0.33	0.00088	0.0085
Pdcd10	-0.42	5.1e-05	0.0021	-0.21	0.034	0.16	-0.34	0.00089	0.0085
Slc38a1	1.14	0.036	0.22	1.35	0.011	0.073	1.76	0.00089	0.0085
Gm17767	0.86	0.38	NA	2.57	0.0039	0.035	2.95	0.00088	0.0085
Fam187b	-0.68	0.002	0.034	-0.62	0.0036	0.033	-0.73	0.00089	0.0085
Grtp1	-0.26	0.058	0.28	-0.5	0.00022	0.0036	-0.46	0.00089	0.0085
Stoml2	-0.2	0.053	0.27	0.03	0.78	0.91	-0.35	0.0009	0.0086
Pard3	0.02	0.83	0.95	-0.18	0.07	0.24	-0.32	0.0009	0.0086
Syne1	0.33	0.035	0.21	0.69	8.6e-06	0.00025	0.52	0.0009	0.0086
Dsg1c	0.83	0.0092	0.094	0.07	0.82	0.92	1.06	0.00091	0.0087
Eng	0.04	0.76	0.93	0.15	0.21	0.47	0.39	0.00092	0.0087
Endod1	0.69	0.042	0.24	0.58	0.081	0.27	1.09	0.00092	0.0087
B4galt6	0.02	0.95	0.98	0.55	0.057	0.22	0.96	0.00091	0.0087
Psmd8	0.04	0.64	0.88	0.22	0.014	0.087	0.29	0.00091	0.0087
Vma21	0.02	0.77	0.93	0.09	0.25	0.51	0.25	0.00092	0.0088
Atf4	-0.27	0.11	0.39	-0.46	0.0064	0.05	-0.56	0.00093	0.0088
Naglu	-0.22	0.045	0.25	-0.3	0.0052	0.043	-0.36	0.00093	0.0088
Hibadh	0.1	0.3	0.65	0.41	1.9e-05	0.00049	0.31	0.00093	0.0088
Zfp994	0.55	0.011	0.1	0.23	0.29	0.56	0.71	0.00093	0.0089
Gm56730	0.08	0.75	0.93	0.48	0.059	0.22	0.83	0.00094	0.0089
Vtn	0.07	0.38	0.72	-0.3	0.00013	0.0024	-0.26	0.00094	0.0089
Pla2g7	-0.35	0.35	0.69	1.78	2.1e-07	1e-05	1.16	0.00094	0.0089
Slc16a7	0.27	0.15	0.48	0.36	0.055	0.21	0.61	0.00096	0.009
Mkln1	-0.4	8.8e-05	0.0033	-0.2	0.054	0.21	-0.34	0.00095	0.009
Tubb4b	0	0.97	0.99	0.58	8.7e-05	0.0017	0.49	0.00095	0.009
Hivep1	0.06	0.78	0.94	0.24	0.32	0.58	0.78	0.00097	0.0091
Fermt2	0.55	0.00012	0.0043	0.39	0.0068	0.052	0.47	0.00097	0.0091
Erbin	0.02	0.79	0.94	-0.06	0.34	0.61	0.22	0.00098	0.0092
Pepd	0	0.99	1	0.3	9.8e-05	0.0019	0.26	0.00098	0.0092
Irf3	-0.13	0.092	0.36	-0.16	0.031	0.15	-0.25	0.00099	0.0093
Pth1r	-0.19	0.27	0.62	-0.05	0.76	0.9	-0.56	0.001	0.0094
Rtl8b	-0.41	0.07	0.32	-0.15	0.49	0.73	-0.77	0.001	0.0094
Abcb11	-0.22	0.05	0.26	-0.08	0.5	0.73	-0.38	0.001	0.0094
Man1a	0.11	0.15	0.46	0.06	0.42	0.68	0.26	0.001	0.0094
Arrdc3	-0.75	0.003	0.045	-0.32	0.2	0.45	-0.84	0.001	0.0094
Cdk7	-0.36	0.022	0.16	-0.3	0.056	0.21	-0.52	0.001	0.0094
Psmd9	-0.32	0.071	0.32	-0.52	0.003	0.029	-0.58	0.001	0.0094
Gfm2	0.13	0.13	0.43	0.3	0.00053	0.0074	0.28	0.001	0.0094
Kctd12	0.45	0.17	0.5	0.6	0.064	0.23	1.06	0.001	0.0095
Ints5	-0.25	0.085	0.35	-0.35	0.012	0.079	-0.47	0.001	0.0095
Adrm1	0.11	0.2	0.54	0.35	1.4e-05	0.00037	0.27	0.001	0.0095
Lgals3	0.09	0.85	0.95	1.41	0.0025	0.025	1.53	0.001	0.0096
Atp7b	-0.12	0.34	0.68	-0.42	0.00099	0.012	-0.42	0.001	0.0096
Elac2	0.04	0.68	0.9	0.37	6.1e-05	0.0013	0.31	0.001	0.0096
Smurf1	-0.3	0.03	0.19	-0.32	0.016	0.095	-0.45	0.001	0.0097
Phyh	0.24	0.039	0.23	0.21	0.067	0.24	0.38	0.001	0.0098
Med21	0.35	0.02	0.15	0.33	0.027	0.13	0.49	0.001	0.0098
Pls3	0.05	0.64	0.88	0.32	0.0043	0.038	0.37	0.0011	0.0098
Ptger3	3.91	0.0045	NA	5.06	0.00014	NA	4.43	0.0011	0.0099
Aldh9a1	-0.09	0.24	0.59	-0.08	0.3	0.57	-0.25	0.0011	0.0099
Notch1	0.44	0.1	0.38	0.34	0.2	0.45	0.87	0.0011	0.0099
Cabcoco1	-0.66	0.12	NA	-0.99	0.019	0.11	-1.46	0.0011	0.0099
Metap1d	-0.11	0.32	0.67	-0.43	0.00018	0.003	-0.37	0.0011	0.0099
Gm26608	0.33	0.51	NA	0.07	0.89	0.95	1.56	0.0011	0.01
Lmbrd1	0.28	0.052	0.27	0.12	0.41	0.67	0.47	0.0011	0.01
Apof	0.17	0.013	0.12	-0.08	0.25	0.51	-0.23	0.0011	0.01
Tbx3os1	0.85	2.9e-05	0.0014	0.26	0.21	0.47	0.67	0.0011	0.01
Cyp2d40	-0.52	0.0019	0.032	-0.22	0.19	0.44	-0.55	0.0011	0.01
1600012H06Rik	0.08	0.37	0.71	0.14	0.1	0.3	0.28	0.0011	0.01
Lactb	0.2	0.033	0.21	0.16	0.088	0.28	0.31	0.0011	0.01
Anxa6	-0.09	0.13	0.43	-0.12	0.049	0.19	-0.19	0.0011	0.01
Wdfy1	0.4	0.074	0.32	0.5	0.025	0.13	0.73	0.0011	0.01
Hivep2	0.19	0.27	0.62	0.39	0.017	0.099	0.54	0.0011	0.01
Stard5	-0.24	0.049	0.26	-0.3	0.014	0.086	-0.39	0.0011	0.01
Lcn2	0.13	0.87	0.96	1.96	0.011	0.075	2.52	0.0011	0.01
Acss3	0.37	0.12	0.42	0.8	0.00071	0.0095	0.77	0.0011	0.01
Pgm3	-0.08	0.58	0.85	0.53	0.00011	0.002	0.45	0.0011	0.01
Eipr1	0.07	0.77	0.93	0.99	2.8e-05	0.00068	0.78	0.0011	0.01
Cfap100	-2.28	0.014	NA	-2.65	0.0031	NA	-3.45	0.0012	0.011
Calml4	0.83	0.19	NA	-0.03	0.97	0.99	1.98	0.0011	0.011
Ntrk1	0.24	0.77	NA	0.18	0.81	0.92	2.35	0.0012	0.011
Aph1a	-0.22	0.015	0.13	0.05	0.56	0.78	-0.29	0.0012	0.011
Hjv	-0.38	0.014	0.12	0.09	0.54	0.76	-0.49	0.0012	0.011
Gm3534	-0.87	0.022	NA	-0.3	0.4	0.66	-1.27	0.0012	0.011
Dpyd	-0.01	0.89	0.97	-0.1	0.31	0.58	-0.32	0.0012	0.011
1810010H24Rik	-0.23	0.53	0.82	-0.55	0.13	0.36	-1.22	0.0012	0.011
Gm32391	-0.27	0.25	0.61	-0.36	0.13	0.35	-0.78	0.0013	0.011
Nipsnap3b	0.32	0.00024	0.0069	0.13	0.13	0.35	0.28	0.0011	0.011
Psmc1	0.36	0.0014	0.026	0.18	0.12	0.34	0.37	0.0012	0.011
Cdk16	-0.16	0.14	0.45	-0.17	0.11	0.32	-0.35	0.0012	0.011
Hgf	0.47	0.01	0.099	0.29	0.11	0.31	0.58	0.0012	0.011
Cdc123	-0.27	0.075	0.33	-0.28	0.068	0.24	-0.5	0.0012	0.011
Uqcc1	-0.27	0.068	0.31	-0.27	0.061	0.23	-0.47	0.0012	0.011
Ralgps2	0.26	0.27	0.63	0.47	0.049	0.2	0.78	0.0011	0.011
Cdc26	0.26	0.023	0.17	0.22	0.051	0.2	0.37	0.0012	0.011
Papln	0.34	0.23	0.58	0.56	0.043	0.18	0.89	0.0011	0.011
Fam124a	-0.2	0.36	0.7	0.44	0.039	0.17	0.69	0.0011	0.011
Cat	0.37	0.0024	0.038	0.25	0.04	0.17	0.39	0.0012	0.011
Orc4	0.56	0.0003	0.0081	0.32	0.035	0.16	0.5	0.0012	0.011
Nmral1	-0.25	0.17	0.5	-0.38	0.032	0.15	-0.6	0.0012	0.011
Gm56936	0.54	0.00035	0.009	0.32	0.033	0.15	0.48	0.0011	0.011
Btf3l4	-0.26	0.089	0.36	-0.36	0.021	0.11	-0.5	0.0012	0.011
Ctsh	-0.16	0.09	0.36	-0.22	0.018	0.1	-0.3	0.0012	0.011
Map3k15	0.26	0.54	NA	0.98	0.014	0.085	1.29	0.0012	0.011
Itpkb	0.04	0.82	0.95	0.44	0.0094	0.065	0.55	0.0013	0.011
Hsp90aa1	0.05	0.81	0.95	0.56	0.008	0.059	0.69	0.0012	0.011
Rnf44	0.23	0.036	0.22	0.29	0.007	0.053	0.35	0.0012	0.011
Dsc2	-0.04	0.73	0.92	0.35	0.0042	0.037	0.4	0.0012	0.011
Ginm1	0.07	0.62	0.87	0.41	0.0036	0.033	0.45	0.0012	0.011
Ric8a	-0.31	0.016	0.13	-0.37	0.0034	0.032	-0.41	0.0012	0.011
Pum1	0.25	0.014	0.12	0.31	0.0017	0.019	0.32	0.0012	0.011
Gm35696	-0.47	0.34	0.69	-1.59	0.0014	0.016	-1.65	0.0012	0.011
Arl6ip1	0.23	0.008	0.086	0.3	0.00056	0.0078	0.28	0.0013	0.011
Arhgef19	0.58	0.0061	0.073	0.81	0.00014	0.0024	0.68	0.0013	0.011
1810019D21Rik	0.43	0.069	0.31	0.92	0.0001	0.002	0.77	0.0012	0.011
Tbc1d24	-0.25	0.25	0.6	-0.87	9.6e-05	0.0018	-0.72	0.0012	0.011
Pmpcb	0.11	0.12	0.41	0.29	5.5e-05	0.0012	0.23	0.0012	0.011
Rab1b	0.18	0.016	0.13	0.33	1.2e-05	0.00032	0.25	0.0012	0.011
Tm6sf1	1.39	0.0025	0.04	1.96	1.1e-05	0.00029	1.45	0.0013	0.011
Tmem87b	-0.38	0.0034	0.049	-0.57	8.8e-06	0.00025	-0.42	0.0012	0.011
St8sia6	0.25	0.89	NA	1.93	0.25	NA	5.18	0.0014	0.012
Mrpl23-ps1	-0.45	0.026	0.18	-0.11	0.56	0.78	-0.64	0.0013	0.012
Twf1	0.05	0.54	0.83	0.05	0.54	0.77	0.28	0.0014	0.012
Ppp1r2	0.2	0.048	0.26	0.08	0.42	0.68	0.33	0.0013	0.012
Dpp8	0.11	0.27	0.62	0.11	0.28	0.54	0.33	0.0013	0.012
Taf10	-0.31	0.0053	0.066	-0.15	0.17	0.41	-0.36	0.0014	0.012
Ttc32	0.45	0.0043	0.057	0.25	0.11	0.33	0.5	0.0014	0.012
Gng5	-0.3	0.0015	0.027	-0.15	0.11	0.33	-0.31	0.0013	0.012
Ttc21b	-0.3	0.22	0.56	-0.39	0.11	0.31	-0.8	0.0013	0.012
Prkab2	0.29	0.32	0.67	0.49	0.09	0.28	0.92	0.0014	0.012
Brd7	0.44	0.0048	0.061	0.27	0.082	0.27	0.5	0.0013	0.012
Gmcl1	0.34	0.013	0.12	0.25	0.06	0.22	0.43	0.0014	0.012
Dync1i2	0.21	0.0047	0.061	0.16	0.033	0.15	0.24	0.0013	0.012
Rdh16	-0.43	0.081	0.34	-0.55	0.026	0.13	-0.8	0.0013	0.012
Ube2e2	0.19	0.24	0.59	0.38	0.018	0.1	0.52	0.0013	0.012
Grm8	-0.76	0.22	NA	-1.54	0.015	0.09	-2.12	0.0013	0.012
Gm32468	-0.65	0.3	0.65	-1.53	0.014	0.088	-2.03	0.0014	0.012
Bloc1s6	0.2	0.3	0.65	0.51	0.0065	0.05	0.61	0.0013	0.012
Inhca	-0.1	0.23	0.57	-0.22	0.0058	0.047	-0.26	0.0013	0.012
Fam162a	0.54	0.0001	0.0037	0.38	0.0055	0.045	0.44	0.0014	0.012
Cxcr4	0.81	0.15	NA	1.53	0.004	0.036	1.71	0.0014	0.012
Nhp2	0.13	0.2	0.54	0.3	0.0021	0.022	0.32	0.0014	0.012
Eef2	0	0.94	0.98	-0.23	0.0013	0.016	-0.22	0.0014	0.012
Tspan4	-0.4	0.024	0.17	-0.59	0.001	0.012	-0.57	0.0014	0.012
Nr3c2	-0.33	0.095	0.37	-0.65	0.00089	0.011	-0.62	0.0014	0.012
Spata2l	-0.09	0.7	0.9	-0.8	0.0005	0.0071	-0.74	0.0013	0.012
Plek	0.77	0.093	0.37	1.58	0.00041	0.006	1.44	0.0013	0.012
Rpp40	-0.37	0.12	0.42	-0.87	0.00031	0.0048	-0.78	0.0014	0.012
Afg3l1	-0.08	0.3	0.65	0.34	2.7e-05	0.00064	0.26	0.0013	0.012
Id1	-0.65	0.085	0.35	-1.6	2.2e-05	0.00055	-1.21	0.0013	0.012
Tpgs1	0.27	0.031	0.2	0.58	1.9e-06	6.6e-05	0.4	0.0013	0.012
Grk5	0.49	0.073	0.32	1.31	9.8e-07	3.8e-05	0.87	0.0013	0.012
Tmem223	-0.24	0.034	0.21	-0.03	0.76	0.89	-0.35	0.0015	0.013
Tmem14c	-0.23	0.0036	0.051	-0.06	0.45	0.7	-0.25	0.0015	0.013
Slco2b1	-0.16	0.13	0.43	-0.14	0.17	0.41	-0.33	0.0015	0.013
Gm5879	-1.12	0.13	NA	-1	0.16	0.4	-2.81	0.0015	0.013
Grb7	-0.28	0.098	0.38	-0.23	0.16	0.4	-0.53	0.0015	0.013
Pabpc4	-0.19	0.14	0.46	-0.2	0.14	0.36	-0.42	0.0014	0.013
Osbpl8	0.21	0.041	0.23	0.16	0.13	0.36	0.33	0.0014	0.013
Ptgr2	-0.27	0.0024	0.038	-0.13	0.13	0.35	-0.28	0.0015	0.013
Yaf2	0.09	0.38	0.72	0.16	0.12	0.33	0.33	0.0015	0.013
Septin7	0.24	0.019	0.15	0.16	0.11	0.33	0.32	0.0014	0.013
Trim33	0.24	0.17	0.5	0.31	0.068	0.24	0.54	0.0015	0.013
Mylk	0.29	0.058	0.28	0.28	0.066	0.24	0.48	0.0015	0.013
mt-Co2	0.5	0.0005	0.012	0.27	0.06	0.22	0.46	0.0015	0.013
Hacd3	-0.08	0.37	0.71	-0.17	0.056	0.21	-0.29	0.0015	0.013
Tnfaip8l3	-0.63	0.25	NA	-1.07	0.05	0.2	-1.83	0.0015	0.013
Psme2	0.04	0.74	0.92	-0.24	0.047	0.19	-0.39	0.0015	0.013
Zfyve27	0.06	0.7	0.9	-0.31	0.045	0.19	-0.5	0.0015	0.013
Ndufs1	-0.27	0.0069	0.078	-0.2	0.048	0.19	-0.32	0.0014	0.013
Apeh	-0.4	0.0091	0.093	-0.33	0.031	0.15	-0.49	0.0014	0.013
Afg2a	-0.29	0.38	0.72	-0.76	0.021	0.11	-1.06	0.0015	0.013
Mup10	0.45	0.023	0.17	0.46	0.02	0.11	0.63	0.0014	0.013
Gnl3l	0.1	0.58	0.85	0.43	0.018	0.1	0.58	0.0014	0.013
Iqce	-0.28	0.29	0.64	-0.62	0.019	0.1	-0.84	0.0016	0.013
Irf5	-0.51	0.029	0.19	-0.55	0.018	0.1	-0.75	0.0015	0.013
mt-Nd2	0.4	0.0011	0.023	0.3	0.017	0.097	0.39	0.0015	0.013
Ckb	0.41	0.23	0.58	0.83	0.014	0.086	1.08	0.0015	0.013
Syt3	1.09	0.00015	0.0048	0.71	0.012	0.079	0.91	0.0015	0.013
Zmat3	0.21	0.22	0.56	0.41	0.012	0.077	0.52	0.0015	0.013
Mcl1	-0.03	0.77	0.93	0.34	0.0021	0.022	0.35	0.0014	0.013
Bcl2a1d	1.09	0.24	NA	2.65	0.0018	0.019	2.69	0.0015	0.013
St6gal1	-0.19	0.33	0.68	-0.75	0.0001	0.002	-0.62	0.0014	0.013
Otulin	-0.11	0.26	0.61	-0.4	6.2e-05	0.0013	-0.32	0.0015	0.013
Cyp2c67	0.08	0.56	0.84	-0.58	5.4e-05	0.0012	-0.46	0.0016	0.013
Ppat	-0.36	0.022	0.16	-0.68	1.2e-05	0.00031	-0.5	0.0014	0.013
Mmp24os1	0.16	0.21	0.55	0.63	4.6e-07	2e-05	0.41	0.0016	0.013
Med13	0.2	0.069	0.31	0	0.99	1	0.34	0.0017	0.014
Men1	-0.05	0.61	0.87	-0.02	0.82	0.92	-0.34	0.0016	0.014
Fmr1	0.18	0.097	0.37	0.03	0.81	0.92	0.33	0.0017	0.014
Adprh	-0.32	0.094	0.37	0.07	0.68	0.85	-0.6	0.0016	0.014
Morc3	0.29	0.056	0.28	-0.06	0.68	0.85	0.47	0.0017	0.014
Galnt12	0.48	0.67	NA	0.48	0.67	0.84	3.35	0.0016	0.014
Ociad1	-0.29	0.00059	0.014	-0.04	0.6	0.8	-0.26	0.0017	0.014
Bckdhb	-0.68	1.9e-06	0.00016	-0.08	0.56	0.78	-0.45	0.0016	0.014
Zfp942	0.62	0.0054	0.067	0.15	0.51	0.74	0.71	0.0017	0.014
Abca5	0.23	0.36	0.7	0.17	0.49	0.73	0.76	0.0017	0.014
Rab35	-0.2	0.12	0.42	-0.11	0.38	0.64	-0.41	0.0016	0.014
Ptms	-0.18	0.082	0.34	-0.09	0.37	0.63	-0.32	0.0017	0.014
Dnajc3	-0.05	0.67	0.89	0.13	0.27	0.54	0.39	0.0016	0.014
Rrp15	-0.19	0.2	0.54	-0.16	0.28	0.54	-0.47	0.0017	0.014
Krtcap2	-0.61	0.00014	0.0046	-0.17	0.27	0.54	-0.5	0.0016	0.014
Ndufs3	-0.07	0.41	0.74	-0.09	0.26	0.53	-0.26	0.0016	0.014
Map2k3	-0.02	0.84	0.95	-0.12	0.24	0.5	-0.31	0.0017	0.014
Yipf1	-0.11	0.31	0.66	-0.15	0.18	0.42	-0.35	0.0017	0.014
Rnf114	-0.22	0.022	0.16	-0.15	0.11	0.32	-0.3	0.0016	0.014
Ano8	-0.05	0.83	0.95	-0.42	0.068	0.24	-0.74	0.0016	0.014
Cdk4	-0.57	0.018	0.14	-0.44	0.069	0.24	-0.76	0.0016	0.014
Slc25a5	-0.12	0.08	0.34	-0.13	0.065	0.23	-0.22	0.0017	0.014
Ppp1ccb	-0.95	0.045	0.25	-0.88	0.061	0.23	-1.51	0.0017	0.014
Nat8f7	-0.04	0.93	0.98	-0.89	0.054	0.21	-1.47	0.0017	0.014
Gm49325	0.51	0.011	0.1	0.38	0.051	0.2	0.62	0.0016	0.014
Itgb1bp1	-0.43	0.015	0.13	-0.35	0.044	0.18	-0.56	0.0017	0.014
Tfam	-0.55	0.00036	0.0093	-0.32	0.039	0.17	-0.49	0.0016	0.014
Magt1	0.08	0.54	0.83	0.26	0.036	0.16	0.4	0.0016	0.014
Chrna2	0.16	0.55	0.83	0.55	0.035	0.16	0.81	0.0017	0.014
Soat1	0.49	0.27	0.62	0.94	0.031	0.15	1.38	0.0017	0.014
Map1lc3b	-0.22	0.056	0.28	-0.25	0.024	0.12	-0.35	0.0017	0.014
Gsta1	0.64	0.53	0.82	2.56	0.011	0.072	3.18	0.0016	0.014
Srsf2	-0.27	0.0053	0.066	-0.26	0.0069	0.053	-0.31	0.0017	0.014
Eef1g	-0.25	0.0052	0.065	-0.24	0.0063	0.05	-0.28	0.0016	0.014
Ifi27l2b	-1.01	0.017	0.14	1.18	0.0041	0.036	1.29	0.0016	0.014
Hnrnpa0	-0.1	0.32	0.67	-0.29	0.0034	0.031	-0.31	0.0016	0.014
Shroom1	-0.13	0.46	0.77	-0.54	0.0018	0.019	-0.54	0.0016	0.014
Itsn1	0.61	0.0018	0.031	0.67	0.00062	0.0085	0.62	0.0016	0.014
Rab4a	-0.29	0.014	0.12	-0.4	0.00052	0.0073	-0.37	0.0016	0.014
Cd1d1	0.62	2.6e-06	0.00021	0.46	0.00045	0.0065	0.42	0.0016	0.014
AW112010	0.76	0.0028	0.043	0.93	0.00025	0.004	0.8	0.0017	0.014
Tram1	-0.22	0.031	0.2	-0.39	0.0002	0.0033	-0.33	0.0016	0.014
Micu1	0.05	0.75	0.93	0.59	0.00019	0.0032	0.5	0.0017	0.014
Dap	0.07	0.41	0.74	0.31	0.00019	0.0031	0.26	0.0017	0.014
Ssr4	-0.18	0.071	0.32	-0.41	4.1e-05	0.00093	-0.32	0.0016	0.014
Smagp	0.59	3e-05	0.0014	0.62	7.6e-06	0.00022	0.44	0.0016	0.014
Suox	0.03	0.78	0.93	0.59	2.6e-09	2.2e-07	0.31	0.0017	0.014
Apoc3	0.04	0.72	0.91	-0.02	0.83	0.93	-0.31	0.0018	0.015
Chd4	0.47	0.00046	0.011	0.04	0.79	0.91	0.42	0.0018	0.015
Anp32b	0.39	0.0012	0.023	0.05	0.7	0.86	0.37	0.0017	0.015
Chpf	0.01	0.97	0.99	0.35	0.29	0.55	1.03	0.0018	0.015
Fxyd1	0.01	0.91	0.97	-0.1	0.28	0.54	-0.28	0.0019	0.015
Vapa	0.28	0.0028	0.043	0.1	0.27	0.54	0.29	0.0018	0.015
Gm10644	0.82	0.067	0.31	0.52	0.25	0.52	1.4	0.0018	0.015
Reep3	-0.13	0.054	0.27	0.08	0.25	0.52	0.21	0.0017	0.015
Zfp395	-0.15	0.56	0.84	-0.29	0.25	0.51	-0.79	0.0019	0.015
Fn3k	-0.18	0.24	0.59	-0.22	0.15	0.38	-0.48	0.0017	0.015
Habp2	-0.13	0.1	0.39	-0.12	0.12	0.34	-0.24	0.0018	0.015
Uba3	0.16	0.054	0.28	0.14	0.081	0.27	0.25	0.0018	0.015
Ankrd54	-0.14	0.41	0.74	-0.3	0.065	0.23	-0.53	0.0018	0.015
Tax1bp1	0.03	0.69	0.9	0.15	0.057	0.22	0.24	0.0019	0.015
Zfp991	0.7	0.17	0.51	0.98	0.058	0.22	1.61	0.0017	0.015
Timm10	-0.31	0.023	0.16	-0.25	0.053	0.21	-0.42	0.0019	0.015
5033421B08Rik	-0.31	0.64	NA	-1.52	0.029	0.14	-2.63	0.0018	0.015
Ubxn4	0.01	0.9	0.97	0.27	0.029	0.14	0.38	0.0019	0.015
Ace	-0.04	0.95	0.99	1.43	0.026	0.13	2	0.0017	0.015
Kank2	-0.21	0.057	0.28	-0.24	0.026	0.13	-0.34	0.0018	0.015
Epb41l2	0.13	0.5	0.8	0.42	0.023	0.12	0.58	0.0018	0.015
Gm8797	1.12	0.085	NA	1.49	0.018	0.1	1.94	0.0019	0.015
Ercc1	-0.9	0.0031	0.047	-0.73	0.016	0.093	-0.95	0.0017	0.015
Pacs2	0.61	0.0017	0.03	0.48	0.013	0.08	0.61	0.0017	0.015
Mndal	0.52	0.011	0.1	0.52	0.0087	0.062	0.63	0.0017	0.015
Rpp14	-0.65	0.0025	0.04	-0.6	0.005	0.042	-0.67	0.0019	0.015
Plpp6	-0.23	0.077	0.33	-0.39	0.0027	0.027	-0.41	0.0018	0.015
Babam1	-0.15	0.038	0.22	-0.2	0.0027	0.027	-0.22	0.0019	0.015
Gm28035	0.39	0.11	0.41	0.73	0.0026	0.026	0.76	0.0018	0.015
Higd2a	0.18	0.04	0.23	0.27	0.0019	0.021	0.27	0.0018	0.015
Vsir	0.06	0.84	0.95	1	0.0012	0.014	0.96	0.0019	0.015
Dnajc22	-0.12	0.11	0.4	-0.28	0.00021	0.0035	-0.24	0.0018	0.015
Zcchc14	-0.22	0.021	0.16	-0.38	6.9e-05	0.0014	-0.31	0.0017	0.015
Rptor	0.09	0.25	0.6	0.31	4.3e-05	0.00096	0.24	0.0018	0.015
Ppp1r3b	-0.38	0.015	0.13	-0.65	3.3e-05	0.00078	-0.49	0.0018	0.015
Cd276	-0.85	0.023	0.17	-1.69	7e-06	0.00021	-1.16	0.0018	0.015
Slc20a1	-0.51	0.012	0.11	-0.92	6.1e-06	0.00019	-0.64	0.0018	0.015
Gm27028	1.58	0.064	NA	-1.89	0.12	NA	2.53	0.0019	0.016
Gm5586	-0.45	0.42	NA	-0.16	0.76	0.89	-2.17	0.002	0.016
Picalm	0.04	0.51	0.81	0.05	0.44	0.7	0.21	0.002	0.016
Kmt2a	0.34	0.0058	0.071	0.1	0.39	0.65	0.38	0.002	0.016
Cenpm	-0.43	0.51	NA	-0.66	0.32	0.59	-2.18	0.0019	0.016
Pkig	-0.13	0.43	0.75	-0.17	0.3	0.57	-0.53	0.002	0.016
H2-Q5	-0.81	0.11	0.39	-0.54	0.28	0.55	-1.58	0.0019	0.016
Sox5	0.68	0.0084	0.088	0.36	0.17	0.41	0.8	0.0019	0.016
Tmem25	0.08	0.66	0.89	-0.25	0.16	0.4	-0.55	0.0019	0.016
Slc12a2	0.1	0.72	0.91	0.41	0.15	0.39	0.87	0.002	0.016
Ccdc127	-0.63	0.0036	0.051	-0.33	0.12	0.34	-0.67	0.0019	0.016
Tkfc	-0.45	0.00076	0.016	-0.22	0.11	0.32	-0.42	0.002	0.016
Gm47626	1.8	0.00092	NA	0.91	0.1	0.31	1.68	0.0019	0.016
Ttc39a	0.05	0.95	NA	1.12	0.085	0.28	2.01	0.0019	0.016
Gm26885	2.22	0.0033	NA	1.3	0.082	0.27	2.33	0.002	0.016
Zeb2	0.21	0.44	0.76	0.51	0.064	0.23	0.85	0.002	0.016
Rhobtb3	-0.22	0.23	0.57	-0.4	0.023	0.12	-0.56	0.002	0.016
Nherf1	-0.22	0.046	0.25	-0.29	0.011	0.073	-0.35	0.0019	0.016
Pnrc1	0.43	0.031	0.2	0.56	0.0052	0.043	0.62	0.0019	0.016
Emb	0.43	0.37	NA	1.27	0.005	0.042	1.41	0.002	0.016
Slc13a2	-0.38	0.48	NA	-1.7	0.0026	0.026	-1.8	0.002	0.016
F11r	-0.26	0.027	0.18	-0.47	8.3e-05	0.0016	-0.37	0.002	0.016
Tstd1	0.06	0.81	0.94	-1.04	3.5e-05	0.00081	-0.78	0.002	0.016
Rcbtb1	-0.14	0.098	0.38	-0.35	2.9e-05	0.00069	-0.26	0.002	0.016
Slco1b2	0.15	0.11	0.41	0.08	0.37	0.64	0.29	0.0022	0.017
Clcn4	0.2	0.018	0.14	0.08	0.34	0.61	0.26	0.0022	0.017
Ndufs2	-0.27	0.0011	0.023	-0.08	0.32	0.59	-0.26	0.0021	0.017
Trmt61a	0.14	0.6	0.86	0.29	0.27	0.53	0.81	0.002	0.017
Snu13	-0.52	0.0045	0.059	-0.2	0.27	0.53	-0.56	0.0022	0.017
Slc16a10	-0.03	0.72	0.91	0.12	0.19	0.43	0.29	0.0021	0.017
Ppp2r5a	-0.01	0.94	0.98	-0.14	0.13	0.36	-0.29	0.0021	0.017
Rftn2	0.28	0.6	NA	0.79	0.12	0.34	1.56	0.0021	0.017
Anapc1	-0.41	0.054	0.27	-0.33	0.11	0.32	-0.64	0.0022	0.017
Slc49a4	0.14	0.13	0.44	0.16	0.081	0.27	0.29	0.002	0.017
Tbc1d1	0.07	0.8	0.94	0.5	0.06	0.22	0.83	0.002	0.017
Dnajb11	0.17	0.27	0.62	0.31	0.047	0.19	0.48	0.002	0.017
Fam171a1	0.3	0.21	0.55	0.46	0.042	0.18	0.7	0.0022	0.017
Gch1	-0.15	0.3	0.65	-0.3	0.034	0.15	-0.44	0.0021	0.017
Klhl5	0.16	0.14	0.46	0.23	0.031	0.15	0.33	0.0021	0.017
Adm	0.51	0.22	NA	0.93	0.02	0.11	1.22	0.0021	0.017
Abcc1	1.2	0.014	0.12	1.24	0.0093	0.065	1.47	0.0021	0.017
Gcnt2	-0.47	0.0066	0.077	-0.47	0.0068	0.052	-0.53	0.0021	0.017
Slc7a4	-0.82	0.1	NA	-1.49	0.0036	0.033	-1.63	0.0022	0.017
Nudcd1	-0.33	0.016	0.13	-0.41	0.0025	0.025	-0.42	0.0021	0.017
Parp10	-0.35	0.08	0.34	-0.62	0.0021	0.022	-0.62	0.002	0.017
Oaz1	0.3	0.00026	0.0074	0.26	0.0013	0.015	0.25	0.0021	0.017
Steap3	0	0.99	0.99	0.72	0.00022	0.0036	0.6	0.002	0.017
Dcxr	0.47	0.0021	0.034	0.57	0.00018	0.0031	0.47	0.0021	0.017
Nono	-0.17	0.0091	0.093	-0.25	9.7e-05	0.0019	-0.2	0.0021	0.017
Ppp1r3g	-0.68	0.38	0.72	-3.2	4.8e-05	0.001	-2.41	0.0021	0.017
Hr	0.48	0.45	0.77	2.88	3e-06	9.8e-05	1.9	0.0022	0.017
A830082K12Rik	-0.66	0.35	NA	-0.91	0.2	NA	-2.35	0.0023	0.018
Oit3	0.21	0.18	0.51	-0.05	0.75	0.89	0.48	0.0023	0.018
Mcm3ap	-0.12	0.64	0.88	-0.11	0.66	0.84	-0.8	0.0022	0.018
Gm12366	-0.43	0.32	NA	-0.3	0.48	0.72	-1.43	0.0023	0.018
Lztr1	-0.42	0.01	0.098	-0.15	0.35	0.62	-0.49	0.0023	0.018
Fubp1	0.28	0.0016	0.028	0.09	0.3	0.57	0.27	0.0023	0.018
Fbxl6	-0.22	0.13	0.43	-0.15	0.29	0.56	-0.45	0.0023	0.018
Rbp1	-0.15	0.51	0.81	-0.28	0.2	0.45	-0.68	0.0023	0.018
Nudt12	0.33	0.082	0.34	0.24	0.2	0.45	0.57	0.0023	0.018
Rpl36a-ps3	-1.46	0.023	NA	-0.85	0.17	0.41	-2	0.0023	0.018
Urad	-0.17	0.39	0.73	-0.27	0.16	0.4	-0.6	0.0023	0.018
Ift27	-0.21	0.29	0.64	-0.27	0.15	0.38	-0.61	0.0022	0.018
Gtf2h4	-0.59	0.0041	0.055	-0.31	0.13	0.35	-0.62	0.0022	0.018
Fdxr	-0.02	0.86	0.96	-0.21	0.086	0.28	-0.38	0.0023	0.018
Hal	-0.12	0.57	0.84	-0.4	0.052	0.2	-0.63	0.0022	0.018
Kdm3b	0.21	0.022	0.16	0.18	0.042	0.18	0.28	0.0023	0.018
Hnrnpr	0.25	0.026	0.18	0.23	0.037	0.16	0.34	0.0022	0.018
Ctsc	0.05	0.79	0.94	-0.42	0.023	0.12	-0.57	0.0023	0.018
Chic2	-0.39	0.067	0.31	-0.49	0.022	0.12	-0.65	0.0022	0.018
Narf	-0.32	0.069	0.31	-0.41	0.019	0.11	-0.54	0.0023	0.018
Rpl39	-0.13	0.31	0.66	-0.3	0.016	0.094	-0.38	0.0022	0.018
Tmem123	0.12	0.17	0.5	0.22	0.013	0.08	0.27	0.0023	0.018
Ppp1cc	-0.16	0.19	0.53	-0.33	0.0057	0.046	-0.36	0.0022	0.018
Ddx59	-0.25	0.2	0.53	-0.53	0.0053	0.044	-0.6	0.0023	0.018
Tmx4	-0.26	0.12	0.42	-0.48	0.0042	0.037	-0.51	0.0023	0.018
Zfp655	0.19	0.17	0.5	0.39	0.0041	0.036	0.42	0.0022	0.018
Hsd17b2	-0.37	0.0097	0.096	-0.41	0.0036	0.033	-0.43	0.0023	0.018
Ear2	0.76	0.19	0.53	1.67	0.0032	0.03	1.73	0.0023	0.018
Snhg17	-0.34	0.046	0.25	-0.5	0.0028	0.027	-0.52	0.0023	0.018
Cyth4	0.32	0.33	0.68	1.08	0.00078	0.01	0.99	0.0022	0.018
Mgam	-0.18	0.14	0.45	-0.42	0.00064	0.0086	-0.37	0.0023	0.018
Tm2d3	-0.4	0.0074	0.081	-0.51	0.00057	0.0079	-0.46	0.0022	0.018
Nedd4	-0.34	0.00025	0.0071	-0.33	0.00044	0.0063	-0.28	0.0023	0.018
Ano6	0.21	0.35	0.69	0.77	0.00036	0.0054	0.66	0.0023	0.018
Afm	0.21	0.029	0.19	-0.34	0.00028	0.0044	-0.29	0.0022	0.018
Eef1a1	-0.03	0.69	0.9	-0.27	0.00019	0.0032	-0.22	0.0023	0.018
Spata24	0.21	0.58	NA	-1.67	7.2e-05	0.0015	-1.27	0.0023	0.018
Acads	0.05	0.51	0.81	0.3	6.1e-05	0.0013	0.23	0.0023	0.018
Maco1	-0.49	7.5e-06	0.00047	-0.47	9.9e-06	0.00028	-0.33	0.0023	0.018
Hexd	-0.28	0.11	0.41	-0.11	0.51	0.74	-0.53	0.0025	0.019
Tmtc3	0.15	0.36	0.7	0.11	0.49	0.73	0.47	0.0025	0.019
Inhbb	0.13	0.79	0.94	0.4	0.4	0.66	1.44	0.0024	0.019
Mdh1	-0.27	0.0056	0.069	-0.08	0.4	0.66	-0.29	0.0024	0.019
Itga8	0.33	0.17	0.5	0.26	0.28	0.54	0.72	0.0024	0.019
Rbm8a2	1.66	0.025	NA	0.89	0.24	0.5	2.18	0.0024	0.019
Yipf6	-0.04	0.71	0.91	0.13	0.24	0.5	0.34	0.0024	0.019
Snrpd1	0.35	0.0073	0.081	0.16	0.21	0.47	0.4	0.0024	0.019
Zfp979	-0.08	0.89	0.97	0.69	0.2	0.45	1.61	0.0025	0.019
Cyp4a14	2.48	0.0033	0.049	1.13	0.18	0.43	2.57	0.0024	0.019
Ednrb	0.24	0.19	0.53	0.25	0.16	0.4	0.55	0.0025	0.019
Zmynd11	0.26	0.053	0.27	0.19	0.16	0.39	0.4	0.0024	0.019
Atp5f1a	-0.1	0.11	0.4	-0.1	0.14	0.36	-0.19	0.0025	0.019
Slfn8	0.32	0.42	0.74	0.59	0.12	0.34	1.15	0.0024	0.019
Gm56686	0.55	0.096	0.37	0.51	0.11	0.33	0.97	0.0024	0.019
Colec10	0.14	0.21	0.56	0.18	0.1	0.31	0.34	0.0024	0.019
Tcirg1	-0.21	0.27	0.62	-0.38	0.043	0.18	-0.56	0.0025	0.019
Cd59a	0.05	0.69	0.9	0.25	0.032	0.15	0.35	0.0025	0.019
Trim14	0.32	0.15	0.46	0.61	0.0053	0.044	0.67	0.0024	0.019
Pmm1	0.5	0.11	0.41	0.92	0.0028	0.027	0.94	0.0024	0.019
Gm4013	0.83	0.00032	0.0086	0.7	0.0017	0.019	0.69	0.0024	0.019
Atxn1	-0.6	0.021	0.15	-0.87	0.00074	0.0098	-0.78	0.0025	0.019
Ap2a2	0.13	0.14	0.46	0.36	4.3e-05	0.00096	0.27	0.0025	0.019
Cfap20	-0.08	0.5	0.8	-0.58	8.8e-07	3.6e-05	-0.36	0.0024	0.019
Gm38392	-0.97	0.23	0.57	0.04	0.96	0.98	-2.49	0.0025	0.02
Rap2c	0.22	0.012	0.11	0.03	0.76	0.89	0.25	0.0026	0.02
Csad	1.06	4.2e-07	4.5e-05	0.18	0.38	0.64	0.63	0.0025	0.02
Tek	0.12	0.58	0.85	0.27	0.19	0.44	0.63	0.0026	0.02
Cpeb4	0.52	4.8e-05	0.002	0.24	0.058	0.22	0.39	0.0026	0.02
Fahd1	0.36	0.00014	0.0046	0.18	0.052	0.2	0.28	0.0026	0.02
Gm57388	0.41	0.5	NA	1.19	0.033	0.15	1.66	0.0026	0.02
[truncated: 13,509 more rows]

## Sheet: Table S6
gene	G2vsG3_log2FC	G2vsG3_pval	G2vsG3_padj	G2vsG4_log2FC	G2vsG4_pval	G2vsG4_padj	G3vsG4_log2FC	G3vsG4_pval	G3vsG4_padj
Acacb	-0.45	0.094	0.33	-2.95	1.1e-27	1e-24	-2.5	2.3e-20	3.3e-16
Qdpr	-0.23	0.00083	0.015	-0.82	9.3e-34	1.7e-30	-0.6	1.3e-18	9.3e-15
Paox	-0.12	0.39	0.67	-1.19	3.5e-18	1.4e-15	-1.07	2.7e-15	1.3e-11
Ass1	0.17	0.15	0.42	-0.75	2.2e-10	3.8e-08	-0.92	7.5e-15	2.7e-11
Gapdh	0.22	0.00083	0.015	-0.28	3.4e-05	0.0015	-0.5	6.9e-14	2e-10
Slc25a1	-0.19	0.03	0.17	-0.83	2.5e-21	1.5e-18	-0.64	2e-13	4.2e-10
Cyb5r3	-0.34	2.6e-05	0.0011	-0.93	7.3e-31	9.9e-28	-0.59	1.8e-13	4.2e-10
Sc5d	-0.5	3e-06	0.00021	-1.3	4e-33	6.7e-30	-0.79	2.3e-13	4.2e-10
Fh1	0.1	0.29	0.58	-0.57	4.6e-09	5.7e-07	-0.67	4.1e-12	6.6e-09
Scd1	1.19	4.1e-11	1.5e-08	-0.05	0.77	0.92	-1.25	5.3e-12	7.7e-09
Dbi	-0.19	0.012	0.098	-0.72	2.3e-20	1.3e-17	-0.52	1.5e-11	2e-08
Gls2	-0.14	0.25	0.54	-0.9	2e-14	5.3e-12	-0.76	7.6e-11	9.3e-08
Samm50	0.03	0.71	0.88	-0.46	1.1e-09	1.6e-07	-0.49	8.8e-11	9.9e-08
BC005537	0.25	3.4e-05	0.0014	-0.14	0.022	0.17	-0.39	1.1e-10	1.2e-07
Acsl5	0.08	0.54	0.78	-0.79	6.9e-09	8.3e-07	-0.88	1.5e-10	1.4e-07
Nsdhl	-1.79	7e-24	2e-20	-3.03	3.2e-57	4.7e-53	-1.25	1.5e-10	1.4e-07
Gm14760	0.59	4.8e-05	0.0018	-0.34	0.021	0.16	-0.92	1.8e-10	1.6e-07
Aldh1b1	0.45	0.0011	0.019	-0.42	0.0025	0.041	-0.87	3.1e-10	2.4e-07
Dhcr7	-0.89	3.5e-06	0.00023	-2.12	1.7e-27	1.5e-24	-1.23	3e-10	2.4e-07
Gm57061	0.01	0.95	0.98	-0.98	1.1e-09	1.6e-07	-0.99	5.5e-10	4e-07
Tpi1	0	0.94	0.98	-0.36	5.7e-10	8.8e-08	-0.35	7.1e-10	4.9e-07
Gm11518	10.02	3e-09	5.8e-07	0	1	1	-10.14	1.9e-09	1.3e-06
Fasn	0.15	0.54	0.77	-1.27	9e-08	8.2e-06	-1.42	2.4e-09	1.6e-06
Pcsk9	-0.71	0.0048	0.054	-2.22	4.2e-18	1.7e-15	-1.51	3.5e-09	2.1e-06
Pmf1	-0.41	9.2e-06	0.0005	-0.99	4.7e-23	2.9e-20	-0.58	6.3e-09	3.7e-06
Elovl5	0.21	0.34	0.63	-1.07	1.3e-06	9.1e-05	-1.28	7.3e-09	4.1e-06
Gm45837	-0.68	0.86	0.95	-23.71	2.9e-09	3.7e-07	-23.03	8e-09	4.3e-06
Rsc1a1	-0.91	0.81	0.92	-22.5	2.7e-09	3.6e-07	-21.59	1.2e-08	6e-06
Atp2a1	3.71	0.034	0.18	-6.96	0.0002	0.0065	-10.68	1.2e-08	6.1e-06
Gnmt	-0.17	0.087	0.31	-0.73	3e-13	7.3e-11	-0.56	2.3e-08	1.1e-05
Map4k3	-0.29	0.001	0.018	0.19	0.027	0.19	0.48	2.7e-08	1.3e-05
Gm4654	0.53	4.9e-05	0.0018	-0.19	0.16	0.49	-0.72	4e-08	1.8e-05
Fads1	-0.49	0.014	0.11	-1.58	2e-15	5.9e-13	-1.09	4e-08	1.8e-05
Tm7sf2	-1.18	1.8e-16	1.3e-13	-1.97	8.6e-42	4.3e-38	-0.8	5.6e-08	2.4e-05
Fbp1	0.06	0.45	0.72	-0.4	3.3e-06	0.0002	-0.46	6.4e-08	2.6e-05
Pmvk	-1.18	2e-07	2.2e-05	-2.43	7.6e-26	6e-23	-1.25	6.8e-08	2.7e-05
Ugt1a5	-1.18	0.00011	0.0034	-2.84	3e-20	1.6e-17	-1.66	7.2e-08	2.8e-05
Gm5559	0.31	0.03	0.17	-0.46	0.0016	0.03	-0.77	8.3e-08	3.2e-05
Pxdc1	0.51	0.00024	0.0063	-0.23	0.099	0.38	-0.74	9.6e-08	3.6e-05
Eif5a	0.21	0.0022	0.031	-0.15	0.025	0.18	-0.36	1.1e-07	3.8e-05
Chrna4	-2.92	5.5e-07	5.1e-05	-7.38	9.2e-19	4.2e-16	-4.46	1.1e-07	4e-05
Cyb5b	0.1	0.21	0.49	-0.32	6e-05	0.0024	-0.42	1.3e-07	4.6e-05
Aldh1l1	-0.02	0.85	0.94	-0.64	6.2e-08	5.9e-06	-0.61	1.7e-07	5.6e-05
Echdc1	-0.27	0.0016	0.025	-0.73	8.1e-17	2.8e-14	-0.46	1.7e-07	5.6e-05
Haao	-0.03	0.78	0.91	-0.51	4.3e-08	4.3e-06	-0.48	1.9e-07	6.1e-05
Acta1	2.41	0.16	0.44	-6.84	0.00012	0.0043	-9.25	2e-07	6.2e-05
Msmo1	-1.32	9.3e-13	4.7e-10	-2.3	1.3e-34	2.9e-31	-0.98	2e-07	6.4e-05
Nop53	0.33	0.0022	0.031	-0.23	0.034	0.21	-0.56	2.1e-07	6.5e-05
Acmsd	0.74	0.00069	0.013	-0.4	0.075	0.33	-1.14	2.2e-07	6.6e-05
Hgd	0.35	2.3e-05	0.001	-0.08	0.35	0.69	-0.43	2.3e-07	6.7e-05
Myh1	3.32	0.084	0.31	-7	0.00046	0.012	-10.33	2.4e-07	6.8e-05
Atp5mf	0.18	0.026	0.16	-0.24	0.0038	0.054	-0.43	2.7e-07	7.6e-05
Stard4	-0.61	2.2e-05	0.00099	-1.34	1.6e-20	9.2e-18	-0.73	3.7e-07	0.0001
Gstm7	-0.07	0.5	0.75	-0.64	1.3e-08	1.5e-06	-0.57	4.2e-07	0.00011
Ankrd23	2.9	0.00016	0.0045	-0.99	0.2	0.54	-3.89	4.6e-07	0.00012
Myh4	4.27	0.0078	0.074	-4.06	0.014	0.13	-8.33	4.7e-07	0.00012
Eno1	0.08	0.33	0.62	-0.32	4.7e-05	0.0019	-0.4	4.4e-07	0.00012
Tpt1-ps3	0.93	1.4e-06	0.00012	-0.04	0.86	0.95	-0.97	5.6e-07	0.00014
Ttn	2.86	0.16	0.43	-7.67	0.00031	0.0089	-10.53	7.3e-07	0.00018
Ndufa13	0.31	0.00027	0.0069	-0.11	0.2	0.54	-0.42	8.1e-07	0.0002
Scd3	2.07	6.4e-09	1.1e-06	0.4	0.29	0.64	-1.67	1e-06	0.00024
Acly	-0.34	0.13	0.39	-1.44	1.7e-10	2.9e-08	-1.1	1e-06	0.00024
Cyp2j6	0.35	2e-06	0.00015	-0.01	0.94	0.98	-0.35	1.2e-06	0.00029
Fdps	-1.8	4.3e-11	1.5e-08	-3.13	4.1e-30	5.2e-27	-1.33	1.3e-06	0.0003
Copz1	0.04	0.45	0.71	-0.23	6.4e-05	0.0025	-0.27	1.4e-06	0.00032
Timm17b	0.33	0.094	0.33	-0.61	0.0018	0.033	-0.94	1.5e-06	0.00034
Ttc3	-0.11	0.43	0.7	0.57	6.7e-05	0.0026	0.68	1.5e-06	0.00034
Dync1h1	0.09	0.45	0.72	-0.51	5.4e-05	0.0022	-0.6	1.6e-06	0.00035
Rps6-ps4	11.39	2.2e-06	0.00016	0	1	1	-11.51	1.7e-06	0.00036
Srsf5	-0.71	9e-14	5.5e-11	-0.25	0.0075	0.086	0.46	1.8e-06	0.00037
Acss2	-1.12	1.5e-07	1.8e-05	-2.14	1.4e-23	9.4e-21	-1.02	1.8e-06	0.00037
Gm4609	0.88	1e-05	0.00054	-0.06	0.77	0.92	-0.94	1.9e-06	0.00039
Mmab	-0.48	3.9e-05	0.0015	-1.07	3.9e-18	1.6e-15	-0.59	1.9e-06	0.00039
Tnnc2	2.39	0.2	0.48	-6.97	0.00041	0.011	-9.36	2.1e-06	0.00041
Idi1	-2.58	2.2e-24	7.9e-21	-3.82	2.2e-49	1.6e-45	-1.24	2.1e-06	0.00041
Gstm6	-0.15	0.18	0.46	-0.7	1.6e-09	2.3e-07	-0.55	2.4e-06	0.00046
Elovl2	-0.32	0.0054	0.058	-0.86	9.5e-14	2.4e-11	-0.54	3e-06	0.00057
Gm10293	0.69	1.2e-05	0.00062	-0.04	0.82	0.94	-0.73	3.3e-06	0.00058
Rpl37rt	1.43	0.003	0.039	-0.85	0.087	0.36	-2.27	3.2e-06	0.00058
Nrap	3.41	0.024	0.15	-4.06	0.012	0.11	-7.47	3.2e-06	0.00058
Tnnt3	2.78	0.094	0.33	-5.28	0.0023	0.039	-8.07	3.3e-06	0.00058
Fads2	0.03	0.86	0.94	-0.86	7.8e-06	0.00042	-0.89	3.3e-06	0.00058
Myh2	11.61	4.9e-06	0.0003	-0.12	0.96	0.99	-11.73	3.9e-06	0.00068
Gcnt4	-1.25	6.5e-11	2.2e-08	-0.36	0.047	0.26	0.88	4.7e-06	0.00081
Thrsp	0.64	0.055	0.24	-0.89	0.0079	0.088	-1.52	4.8e-06	0.00082
Camk1d	-0.57	0.00047	0.01	-1.33	1e-15	3.1e-13	-0.76	4.9e-06	0.00083
Ildr2	0.25	0.2	0.49	1.15	6.6e-09	8.1e-07	0.9	5.1e-06	0.00086
Fads6	0.09	0.097	0.33	-0.16	0.0043	0.059	-0.26	5.3e-06	0.00087
Mybpc1	3.58	0.046	0.22	-5.22	0.0073	0.084	-8.8	5.8e-06	0.00094
Cutal	0.05	0.56	0.79	-0.32	0.00011	0.0039	-0.36	5.8e-06	0.00094
Slc35a3	-0.25	0.0012	0.019	0.1	0.21	0.56	0.34	6.1e-06	0.00098
Adipor2	0.15	0.055	0.24	-0.2	0.0097	0.1	-0.34	6.4e-06	0.001
Ckm	2.98	0.1	0.34	-5.44	0.0035	0.052	-8.42	6.3e-06	0.001
Ighm	0.91	0.016	0.12	-0.81	0.037	0.22	-1.72	7.1e-06	0.0011
Erbin	-0.08	0.2	0.49	0.2	0.0016	0.03	0.29	7.2e-06	0.0011
Zfand4	-0.56	6.1e-06	0.00036	-1.14	1.4e-18	6.4e-16	-0.58	7.6e-06	0.0012
Ryr1	3.94	0.065	0.27	-6.27	0.0063	0.076	-10.21	8.7e-06	0.0013
Tecr	-0.37	1.4e-05	0.00072	-0.74	2.2e-18	9.2e-16	-0.38	8.9e-06	0.0013
Cyp27a1	0.16	0.042	0.21	-0.19	0.017	0.14	-0.34	9.9e-06	0.0014
Qprt	0.07	0.29	0.59	-0.21	0.00082	0.019	-0.28	9.8e-06	0.0014
Taldo1	0.34	5.8e-06	0.00035	0.01	0.89	0.97	-0.33	1e-05	0.0015
Lrtm1	1.75	1.3e-06	0.00011	0.16	0.66	0.88	-1.59	1.1e-05	0.0015
Ldlr	-0.21	0.11	0.34	-0.79	1.8e-09	2.5e-07	-0.58	1.1e-05	0.0015
Mb	3.94	0.066	0.27	-6.08	0.0079	0.089	-10.02	1.2e-05	0.0017
Rps12-ps3	9.65	1.8e-05	0.00085	0	1	1	-9.78	1.4e-05	0.0019
Nfia	-0.29	7.3e-06	0.00041	-0.01	0.85	0.95	0.28	1.5e-05	0.0019
Lrif1	-0.54	0.00066	0.013	0.14	0.38	0.72	0.67	1.4e-05	0.0019
AI463229	-1.1	8.8e-10	1.9e-07	-0.32	0.07	0.32	0.78	1.4e-05	0.0019
Myl1	3.67	0.074	0.29	-6.07	0.007	0.082	-9.74	1.4e-05	0.0019
H2-Q10	-0.08	0.43	0.7	-0.52	2.9e-07	2.4e-05	-0.44	1.4e-05	0.0019
Slc23a1	-0.1	0.37	0.65	-0.58	1.8e-07	1.5e-05	-0.48	1.4e-05	0.0019
1810008I18Rik	-0.94	2.1e-08	3.4e-06	-1.68	3.1e-23	2e-20	-0.74	1.3e-05	0.0019
Me1	-0.24	0.2	0.49	-1.07	2.4e-08	2.5e-06	-0.83	1.6e-05	0.0021
Ndufa5	0.37	0.00089	0.016	-0.11	0.34	0.69	-0.48	1.8e-05	0.0023
Uox	0.06	0.55	0.79	-0.38	0.00028	0.0082	-0.44	2.3e-05	0.003
Map3k2	-0.32	0.00096	0.017	0.08	0.38	0.72	0.4	2.6e-05	0.0032
Dlg5	-0.63	0.0016	0.024	0.19	0.35	0.69	0.82	2.7e-05	0.0033
C8g	0.26	0.0037	0.045	-0.12	0.19	0.53	-0.37	2.6e-05	0.0033
Slk	-0.26	0.022	0.14	0.21	0.06	0.3	0.47	2.7e-05	0.0033
Gstm2	0.39	0.095	0.33	-0.6	0.011	0.11	-0.99	2.6e-05	0.0033
Pacs1	-0.44	0.14	0.39	0.81	0.0067	0.079	1.26	2.7e-05	0.0033
Rps27a-ps3	0.6	0.0094	0.083	-0.37	0.11	0.41	-0.98	2.8e-05	0.0034
Rps16-ps2	0.95	0.005	0.055	-0.47	0.17	0.51	-1.42	3e-05	0.0036
Tmem266	0.54	0.35	0.64	-2.45	0.00075	0.018	-2.99	3.2e-05	0.0038
Ythdf3	-0.21	0.002	0.029	0.07	0.3	0.65	0.28	3.3e-05	0.0039
Trim72	3.06	0.00049	0.011	-0.62	0.5	0.8	-3.68	3.4e-05	0.004
Dnajc15	0.46	0.0017	0.026	-0.14	0.34	0.68	-0.6	3.5e-05	0.004
mt-Nd3	0.13	0.3	0.6	-0.4	0.002	0.036	-0.53	3.8e-05	0.0043
Muc2	-0.29	0.81	0.92	4.25	0.00012	0.0043	4.53	3.8e-05	0.0043
Ncor1	-0.3	1.3e-05	0.00067	-0.02	0.8	0.93	0.28	4e-05	0.0044
Slc2a4	2.18	0.0021	0.03	-0.68	0.35	0.69	-2.86	4e-05	0.0044
Mylpf	2.04	0.058	0.25	-2.48	0.024	0.18	-4.52	4e-05	0.0044
H2ac19	8.86	5.4e-05	0.002	0	1	1	-8.99	4.2e-05	0.0046
Cebpa	-0.01	0.89	0.96	-0.36	2.3e-05	0.0011	-0.35	4.2e-05	0.0046
Fabp3	7.83	9.1e-05	0.0029	-0.42	0.84	0.95	-8.25	4.4e-05	0.0047
Pygm	2.22	0.043	0.21	-2.32	0.037	0.22	-4.54	4.3e-05	0.0047
Hjv	0.47	0.0011	0.019	-0.12	0.41	0.74	-0.59	4.6e-05	0.0049
Atp1a2	3.19	0.0062	0.064	-1.57	0.18	0.52	-4.75	5.1e-05	0.0054
Cyp51	-1.78	1.3e-17	1.2e-14	-2.64	5.8e-36	1.5e-32	-0.86	5.4e-05	0.0056
Aph1a	0.27	0.0015	0.023	-0.07	0.42	0.74	-0.34	5.7e-05	0.006
Gpam	0.11	0.53	0.77	-0.58	0.00071	0.017	-0.69	5.8e-05	0.006
Arglu1	-0.28	1e-05	0.00054	-0.03	0.66	0.88	0.25	6e-05	0.0061
Coro6	3.5	0.00083	0.015	-0.77	0.5	0.79	-4.27	6.7e-05	0.0067
Tmem250	0.33	1.9e-07	2.2e-05	0.08	0.22	0.56	-0.25	6.7e-05	0.0067
Xirp2	3.19	0.23	0.52	-7.92	0.0045	0.061	-11.1	6.7e-05	0.0067
Mvk	-1.02	5.5e-08	7.5e-06	-1.83	5.5e-20	2.8e-17	-0.81	6.8e-05	0.0068
6820431F20Rik	-0.28	0.0012	0.019	0.06	0.49	0.79	0.34	7e-05	0.0069
Ankrd17	-0.46	1.6e-06	0.00013	-0.08	0.41	0.74	0.38	7.1e-05	0.0069
Gm34654	-0.16	0.68	0.86	-2.08	2.1e-05	0.00097	-1.92	7.1e-05	0.0069
Rdh11	-1.63	3.1e-18	3.4e-15	-2.4	3.3e-36	9.8e-33	-0.77	7e-05	0.0069
Gm50136	-0.72	0.0034	0.043	0.25	0.31	0.66	0.97	7.8e-05	0.0075
Tcap	3.01	0.14	0.41	-5.89	0.0091	0.097	-8.9	7.9e-05	0.0075
H19	0.78	0.61	0.82	-5.47	0.00055	0.014	-6.24	7.8e-05	0.0075
Atp5mg	0.4	0.00011	0.0033	-0.01	0.95	0.99	-0.41	8.2e-05	0.0077
Cmya5	3.3	0.12	0.37	-5.56	0.014	0.13	-8.86	8.3e-05	0.0077
Lgals9	0.08	0.35	0.64	-0.26	0.0027	0.044	-0.35	8.2e-05	0.0077
Gm2a	-0.23	0.0021	0.03	-0.52	3.2e-12	7.2e-10	-0.3	8.1e-05	0.0077
Tspan31	0.15	0.026	0.16	-0.12	0.09	0.36	-0.27	8.6e-05	0.0079
Srek1	-0.44	3.7e-05	0.0015	-0.02	0.83	0.94	0.42	8.7e-05	0.008
Rnpc3	-0.2	0.15	0.41	0.33	0.015	0.13	0.54	8.8e-05	0.008
Rab5b	0.09	0.14	0.39	-0.15	0.017	0.14	-0.24	8.9e-05	0.0081
Sars1	-0.27	0.0052	0.057	0.1	0.28	0.63	0.37	9.2e-05	0.0083
Carhsp1	0.25	0.00063	0.013	-0.03	0.64	0.87	-0.28	9.4e-05	0.0084
Prpf39	-0.55	7.2e-08	9.3e-06	-0.15	0.14	0.45	0.4	9.5e-05	0.0085
Pvalb	5.36	0.0024	0.033	-1.89	0.32	0.67	-7.25	9.9e-05	0.0087
mt-Nd6	-0.31	0.17	0.44	0.56	0.012	0.12	0.86	0.0001	0.009
Slc25a15	0.08	0.32	0.61	-0.24	0.0041	0.057	-0.32	0.00011	0.0094
Ehf	0.16	0.84	0.94	3.16	6.7e-05	0.0026	3	0.00011	0.0094
Mylip	0.06	0.73	0.88	0.74	3.3e-05	0.0014	0.68	0.00011	0.0094
Tkt	-0.04	0.72	0.88	-0.45	2.4e-05	0.0011	-0.41	0.00011	0.0094
Gm12338	7.88	0.00014	0.0042	0	1	1	-8	0.00011	0.0095
Tlcd2	0.27	0.035	0.18	-0.22	0.082	0.35	-0.49	0.00012	0.0096
Mybpc2	2.74	0.17	0.44	-5.68	0.0094	0.099	-8.42	0.00012	0.0096
Ankrd33b	0	0.97	0.99	-0.53	0.00012	0.0042	-0.53	0.00011	0.0096
Nub1	0.14	0.046	0.22	-0.13	0.074	0.33	-0.27	0.00012	0.0099
Sult1e1	5.17	1.1e-07	1.3e-05	2.93	0.0037	0.053	-2.24	0.00012	0.0099
Prkcsh	0.07	0.29	0.58	-0.18	0.0061	0.075	-0.25	0.00012	0.01
Khk	0	0.99	1	-0.44	0.00012	0.0042	-0.44	0.00012	0.01
Slc25a44	-0.02	0.84	0.94	-0.39	6.2e-05	0.0024	-0.37	0.00013	0.01
Il11ra1	-0.05	0.81	0.92	-0.8	5.1e-05	0.0021	-0.75	0.00013	0.01
Pnpla7	0.36	5e-05	0.0018	0.02	0.79	0.93	-0.34	0.00015	0.011
Slc25a4	2.65	0.00071	0.014	-0.34	0.66	0.88	-2.99	0.00013	0.011
Banf1	0.34	0.0022	0.031	-0.08	0.48	0.78	-0.42	0.00014	0.011
Paxbp1	-0.59	8.9e-07	7.7e-05	-0.13	0.27	0.61	0.46	0.00014	0.011
Agbl5	-1.16	7.9e-07	7e-05	-0.26	0.27	0.61	0.9	0.00014	0.011
Stoml2	0.23	0.019	0.13	-0.15	0.15	0.47	-0.38	0.00014	0.011
Ap5s1	0.23	0.091	0.32	-0.3	0.035	0.22	-0.53	0.00013	0.011
Cox6c	0.09	0.12	0.37	-0.13	0.026	0.18	-0.23	0.00014	0.011
Prkaca	0.12	0.19	0.47	-0.22	0.013	0.12	-0.34	0.00014	0.011
Aqp8	0.21	0.39	0.67	-0.72	0.003	0.046	-0.93	0.00013	0.011
Trf	0.06	0.43	0.7	-0.24	0.0026	0.042	-0.3	0.00014	0.011
Nkap	-0.12	0.59	0.81	0.68	0.0012	0.025	0.8	0.00014	0.011
Pgk1	0.19	0.00036	0.0086	-0.01	0.84	0.95	-0.2	0.00016	0.012
Inpp5f	-0.5	6.6e-07	6.1e-05	-0.12	0.22	0.57	0.38	0.00017	0.012
Gm4518	0.22	0.055	0.24	-0.22	0.072	0.32	-0.44	0.00016	0.012
Tent4b	-0.17	0.053	0.24	0.16	0.07	0.32	0.33	0.00016	0.012
Arfgap2	-0.15	0.018	0.13	-0.38	1.5e-09	2.1e-07	-0.24	0.00017	0.012
Morc3	-0.35	0.014	0.11	0.18	0.21	0.55	0.53	0.00017	0.013
Tmem135	0.42	2.1e-07	2.4e-05	0.12	0.15	0.47	-0.3	0.00018	0.013
Myoz1	2.49	0.21	0.5	-5.67	0.0093	0.098	-8.16	0.00017	0.013
Elovl6	-0.01	0.97	0.99	-0.86	0.00016	0.0053	-0.85	0.00018	0.013
Selenbp1	-0.14	0.11	0.35	-0.47	8.8e-08	8.1e-06	-0.33	0.00018	0.013
Ndufab1	0.39	0.00039	0.009	-0.02	0.87	0.96	-0.4	0.0002	0.014
Pex7	0.35	9.5e-05	0.003	0.02	0.85	0.95	-0.33	0.00019	0.014
Thoc2l	-0.46	0.00069	0.013	0.04	0.75	0.91	0.51	0.00019	0.014
Bmpr2	-0.15	0.097	0.33	0.18	0.043	0.24	0.33	0.0002	0.014
Pnpla3	0.1	0.87	0.95	-2.25	0.00041	0.011	-2.35	0.0002	0.014
Mdm4	-0.44	0.00028	0.0071	0.01	0.94	0.98	0.45	0.00021	0.015
C730036E19Rik	-0.72	0.0013	0.021	0.1	0.64	0.87	0.82	0.00021	0.015
C1galt1	-0.19	0.015	0.11	0.1	0.21	0.56	0.29	0.00022	0.015
Peg10	-0.98	0.028	0.16	0.59	0.14	0.45	1.57	0.00023	0.015
Adprh	0.39	0.03	0.17	-0.28	0.13	0.44	-0.67	0.00021	0.015
Dhx9	-0.17	0.06	0.26	0.16	0.074	0.33	0.33	0.00022	0.015
Fut2	0.09	0.95	0.98	4.97	0.00025	0.0077	4.88	0.00022	0.015
Tlcd1	-0.63	8.6e-05	0.0028	-1.23	3.6e-14	9.2e-12	-0.6	0.00023	0.015
Atp5mc1	-0.34	7.3e-05	0.0025	-0.66	3e-14	7.8e-12	-0.32	0.00021	0.015
Adgrg2	-0.58	0.21	0.5	1.08	0.016	0.13	1.66	0.00024	0.016
Gmds	-0.25	0.61	0.82	1.5	0.0018	0.034	1.75	0.00025	0.016
Socs4	-0.37	0.00047	0.01	0.02	0.89	0.96	0.39	0.00025	0.017
Ggh	-0.47	0.0039	0.047	0.12	0.46	0.77	0.58	0.00026	0.017
Rps2	-0.09	0.16	0.44	-0.33	4.9e-07	3.8e-05	-0.24	0.00026	0.017
Cds2	0.24	0.0078	0.074	-0.09	0.34	0.68	-0.32	0.00028	0.018
Zfp995	-0.85	0.0097	0.085	0.32	0.3	0.65	1.17	0.00027	0.018
Mpst	0.2	0.052	0.23	-0.17	0.094	0.37	-0.37	0.00028	0.018
Prxl2a	0.08	0.51	0.76	-0.39	0.003	0.046	-0.47	0.00028	0.018
Gm29216	0.42	0.022	0.14	-0.25	0.18	0.52	-0.67	0.00029	0.019
Ugt2b34	-0.19	0.043	0.21	0.15	0.11	0.41	0.34	0.0003	0.019
Mmd2	0.37	0.25	0.55	-0.84	0.014	0.13	-1.22	0.0003	0.019
Kat6a	-0.05	0.64	0.84	0.36	0.0019	0.034	0.41	0.00031	0.019
Garre1	-0.31	0.062	0.26	0.28	0.087	0.36	0.59	0.00032	0.02
Gm5182	0.23	0.54	0.78	-1.26	0.0029	0.046	-1.48	0.00031	0.02
Laptm4a	-0.25	5.9e-05	0.0021	-0.03	0.66	0.88	0.22	0.00035	0.021
Pi4k2a	0.12	0.094	0.33	-0.14	0.06	0.3	-0.26	0.00033	0.021
Cep63	0.21	0.15	0.41	-0.3	0.037	0.22	-0.51	0.00035	0.021
Dhcr24	0.18	0.22	0.51	-0.35	0.018	0.15	-0.54	0.00034	0.021
Pdk1	-0.22	0.16	0.42	-0.78	5.8e-07	4.4e-05	-0.56	0.00034	0.021
Tstd3	-0.2	0.13	0.39	-0.7	5.1e-07	3.9e-05	-0.5	0.00033	0.021
Rps23rg1	-1.11	0.0053	0.058	-2.83	2.2e-09	3e-07	-1.72	0.00034	0.021
Oit3	-0.26	0.079	0.3	0.27	0.075	0.33	0.53	0.00036	0.022
Hmcn1	-0.88	0.21	0.5	1.63	0.022	0.16	2.51	0.00035	0.022
Mapkapk2	0.38	0.0011	0.019	-0.03	0.77	0.92	-0.41	0.00038	0.023
Bhmt	0.73	3.4e-06	0.00023	0.17	0.27	0.62	-0.56	0.00039	0.023
Lrp10	-0.2	0.032	0.17	-0.52	1.9e-08	2e-06	-0.33	0.00038	0.023
Pkia	2.69	0.00086	0.016	-0.12	0.88	0.96	-2.82	0.00042	0.024
Ttc14	-0.29	0.0013	0.021	0.03	0.77	0.92	0.32	0.00042	0.024
Pask	-1.46	0.012	0.097	0.61	0.29	0.63	2.07	0.0004	0.024
Wdr12	-0.3	0.12	0.37	0.38	0.051	0.27	0.68	0.00041	0.024
Tnni2	2.55	0.11	0.35	-3.13	0.052	0.27	-5.68	0.0004	0.024
Gm2451	0.34	0.25	0.55	-0.75	0.018	0.15	-1.08	0.00041	0.024
Pnpla5	-0.21	0.76	0.9	-3.64	0.00018	0.0059	-3.43	0.0004	0.024
Hpn	-0.07	0.19	0.48	-0.27	1.5e-06	9.9e-05	-0.2	0.00041	0.024
Obscn	3.81	0.017	0.12	-1.94	0.24	0.59	-5.75	0.00044	0.025
Slc38a2	-0.62	2.7e-06	0.00019	-0.15	0.24	0.59	0.46	0.00044	0.025
Resf1	-0.85	0.00051	0.011	0	0.99	1	0.85	0.00047	0.026
Fubp3	-0.43	0.0011	0.018	0.03	0.82	0.94	0.46	0.00045	0.026
Abtb2	0.75	0.00014	0.0042	0.06	0.75	0.91	-0.69	0.00048	0.026
Sec14l2	0.24	0.0021	0.03	-0.03	0.68	0.89	-0.28	0.00047	0.026
Rmdn3	0.33	2.5e-05	0.0011	0.06	0.47	0.78	-0.27	0.00047	0.026
Srsf11	-0.4	5.6e-06	0.00034	-0.09	0.29	0.64	0.31	0.00047	0.026
Pex5	0.16	0.022	0.14	-0.08	0.23	0.58	-0.24	0.00045	0.026
Cox6a2	4.63	0.051	0.23	-4.22	0.096	0.38	-8.85	0.00045	0.026
Esrp1	-1.72	0.18	NA	2.55	0.019	0.15	4.28	0.00046	0.026
Klhl41	1.83	0.25	0.55	-4.19	0.015	0.13	-6.02	0.00047	0.026
Papola	-0.04	0.42	0.7	0.15	0.0078	0.088	0.19	0.00045	0.026
Dsg2	-0.61	3e-11	1.1e-08	-0.29	0.0016	0.031	0.32	0.00048	0.026
Lss	-0.78	0.0027	0.036	-1.7	8.9e-11	1.6e-08	-0.92	0.00047	0.026
Gm56906	-0.27	0.024	0.15	0.15	0.23	0.57	0.42	0.00051	0.027
Elovl1	0.18	0.17	0.45	-0.28	0.036	0.22	-0.46	0.00049	0.027
Slc18b1	-0.18	0.55	0.78	0.84	0.0046	0.062	1.02	0.0005	0.027
Zranb2	0.03	0.75	0.9	0.32	0.00018	0.0059	0.3	0.00049	0.027
Nelfe	-0.16	0.21	0.49	-0.6	3e-06	0.00018	-0.44	0.00051	0.027
Kif5b	-0.11	0.31	0.6	0.26	0.015	0.13	0.36	0.00052	0.028
Acaca	0.09	0.64	0.84	-0.55	0.0027	0.044	-0.64	0.00052	0.028
Pstpip2	-0.73	7.6e-05	0.0026	-1.38	1.9e-13	4.6e-11	-0.65	0.00055	0.029
Smad9	-0.95	0.0014	0.023	0.07	0.8	0.93	1.02	0.00057	0.03
Smc5	-0.61	2.1e-05	0.00095	-0.12	0.42	0.74	0.49	0.00057	0.03
Dhrs1	0.56	2e-06	0.00015	0.16	0.19	0.53	-0.41	0.00057	0.03
Eno3	0.98	0.14	0.39	-1.31	0.05	0.27	-2.29	0.00056	0.03
Lipt2	0.08	0.81	0.92	1.17	0.0003	0.0086	1.1	0.00058	0.03
Ctsb	0.31	0.00011	0.0033	0.04	0.66	0.88	-0.27	0.0006	0.031
Ogt	-0.25	0.0065	0.066	0.06	0.49	0.79	0.32	0.00062	0.031
Gm28661	0.59	0.009	0.082	-0.19	0.41	0.74	-0.78	0.00059	0.031
Cox5a	0.21	0.013	0.1	-0.08	0.35	0.69	-0.29	0.00061	0.031
Gtf2h5	0.43	1.5e-05	0.00076	0.09	0.35	0.69	-0.34	0.00062	0.031
Ano5	3.37	0.009	0.082	-1.5	0.31	0.66	-4.87	0.00062	0.031
Calml4	-0.86	0.16	0.43	1.15	0.04	0.24	2.01	0.00059	0.031
Pfn4	0.71	0.29	NA	-1.74	0.024	0.17	-2.45	0.00061	0.031
ENSMUSG00000121607	-0.08	0.51	0.75	0.31	0.0071	0.083	0.39	0.00059	0.031
Hdac5	0.42	0.0054	0.058	-0.09	0.54	0.82	-0.52	0.00065	0.032
Fcgr2b	-0.37	0.0057	0.061	0.08	0.53	0.81	0.45	0.00066	0.032
Rad50	-0.3	0.0077	0.074	0.08	0.5	0.79	0.38	0.00064	0.032
Rbm27	-0.19	0.053	0.24	0.14	0.16	0.49	0.33	0.00066	0.032
Zap70	0.38	0.15	0.41	-0.56	0.049	0.27	-0.94	0.00063	0.032
Gm10481	0.55	0.18	0.46	-0.98	0.038	0.23	-1.53	0.00066	0.032
Idh1	0.02	0.74	0.89	-0.22	0.0022	0.038	-0.24	0.00066	0.032
Dntt	0.02	0.96	0.99	-1.31	0.00083	0.019	-1.33	0.00063	0.032
Pura	-0.6	7.3e-12	3e-09	-0.3	0.00061	0.015	0.3	0.00065	0.032
Ptprb	0.03	0.78	0.91	0.46	0.00025	0.0075	0.43	0.00065	0.032
Shroom3	0.17	0.39	0.67	0.84	2.5e-05	0.0011	0.66	0.00064	0.032
Gm13835	0.36	0.031	0.17	-0.21	0.22	0.57	-0.56	0.00069	0.033
Ctdsp2	0.05	0.55	0.79	-0.24	0.0056	0.07	-0.29	0.00067	0.033
Ppm1f	0.4	0.00033	0.008	0.03	0.81	0.94	-0.38	0.00072	0.034
Ppp2r5e	-0.36	0.0028	0.036	0.05	0.7	0.9	0.41	0.00072	0.034
Sfr1	-0.26	0.0036	0.045	0.04	0.64	0.87	0.3	0.00071	0.034
Spr	0.12	0.028	0.16	-0.06	0.25	0.6	-0.19	0.00073	0.034
Lmod2	2.54	0.04	0.2	-1.81	0.16	0.49	-4.35	0.0007	0.034
Golph3	-0.12	0.087	0.31	0.11	0.1	0.39	0.23	0.00072	0.034
Gamt	-0.23	0.036	0.19	-0.59	4.5e-08	4.4e-06	-0.36	0.00072	0.034
Pglyrp2	-0.4	4.4e-06	0.00028	-0.71	2.2e-15	6.4e-13	-0.3	0.00072	0.034
Dusp11	-0.65	0.00016	0.0045	-0.07	0.68	0.89	0.58	0.00075	0.035
Ncl	-0.29	1.5e-05	0.00074	-0.06	0.34	0.68	0.23	0.00075	0.035
Txlnb	2.21	0.25	0.54	-4.8	0.021	0.16	-7.01	0.00074	0.035
Eif4a-ps4	0.66	0.00071	0.014	0.01	0.98	0.99	-0.66	0.00078	0.036
Ptma	-0.23	0.00025	0.0066	-0.02	0.76	0.92	0.21	0.00079	0.037
Xiap	-0.43	2.9e-07	3e-05	-0.15	0.077	0.33	0.28	0.00079	0.037
Hnrnpa2b1	-0.33	3.8e-08	5.7e-06	-0.13	0.031	0.2	0.2	0.00082	0.037
Cyb5a	-0.06	0.61	0.82	0.34	0.0045	0.061	0.4	0.0008	0.037
Epcam	-0.13	0.84	0.94	2.01	0.0017	0.032	2.14	0.00081	0.037
Srebf2	-0.21	0.057	0.25	-0.59	1.8e-07	1.5e-05	-0.38	0.00079	0.037
Morf4l1	-0.2	0.0014	0.022	0.01	0.9	0.97	0.2	0.00085	0.038
Gm17081	-1.15	0.0019	0.028	0.08	0.82	0.94	1.23	0.00084	0.038
Ankrd2	2.46	0.0071	0.07	-0.69	0.49	0.79	-3.16	0.00084	0.038
Gm10288	0.74	0.0095	0.084	-0.21	0.46	0.77	-0.95	0.00084	0.038
Bbs7	-0.53	0.027	0.16	0.25	0.28	0.63	0.78	0.00086	0.038
Apc	-0.25	0.032	0.17	0.14	0.24	0.59	0.39	0.00086	0.038
Lmod3	2.75	0.033	0.18	-1.85	0.19	0.53	-4.61	0.00086	0.038
Pxmp2	0.16	0.15	0.42	-0.21	0.058	0.29	-0.36	0.00085	0.038
Plaat3	0.41	0.18	0.45	-0.62	0.048	0.26	-1.02	0.00084	0.038
Pgd	0.17	0.33	0.62	-0.42	0.018	0.15	-0.59	0.00085	0.038
Gm26608	-0.26	0.58	0.8	1.22	0.0068	0.08	1.49	0.00086	0.038
Rfc5	0.03	0.9	0.96	-0.67	0.0016	0.031	-0.69	0.00087	0.038
Tmem97	-0.44	0.0004	0.0092	-0.87	9.5e-12	2e-09	-0.42	0.00087	0.038
Elp3	0.31	0.0028	0.037	-0.03	0.76	0.92	-0.34	0.0009	0.039
Tada3	0.48	0.00016	0.0045	0.06	0.64	0.87	-0.41	0.00092	0.039
Med22	0.48	4e-06	0.00026	0.14	0.18	0.52	-0.34	0.00091	0.039
Med13	-0.2	0.056	0.24	0.14	0.17	0.5	0.34	0.00091	0.039
Atp5f1b	0.1	0.063	0.26	-0.08	0.14	0.46	-0.18	0.00089	0.039
Ankrd26	-0.32	0.16	0.43	0.43	0.059	0.29	0.75	0.00089	0.039
Tnrc6a	-0.19	0.18	0.46	0.28	0.048	0.26	0.48	0.00088	0.039
Zc3hc1	0.44	0.0082	0.077	-0.11	0.54	0.82	-0.54	0.00096	0.04
Kdm7a	-0.41	1.8e-05	0.00083	-0.1	0.32	0.66	0.32	0.00093	0.04
Gm20716	-0.35	2.1e-06	0.00016	-0.11	0.15	0.47	0.24	0.00095	0.04
Rc3h2	-0.12	0.29	0.58	0.26	0.027	0.19	0.38	0.00094	0.04
Leng8	-0.08	0.38	0.66	0.22	0.016	0.14	0.31	0.00096	0.04
Pals2	-0.06	0.37	0.66	0.16	0.018	0.14	0.22	0.00095	0.04
Gm7536	0.08	0.54	0.78	-0.36	0.0073	0.084	-0.44	0.00093	0.04
Calr	-0.07	0.55	0.78	0.34	0.0068	0.08	0.42	0.00096	0.04
Golm2	0.17	0.51	0.75	1	8.7e-05	0.0033	0.83	0.00095	0.04
Pgm2l1	-0.03	0.88	0.95	0.58	0.0022	0.038	0.61	0.00099	0.042
Plin4	1.48	8.9e-07	7.7e-05	2.45	3e-16	9.9e-14	0.98	0.001	0.042
Mier3	-0.5	8.9e-05	0.0029	-0.08	0.51	0.8	0.42	0.0011	0.043
Cbll1	-0.32	0.013	0.1	0.09	0.46	0.77	0.41	0.0011	0.043
Dsg1c	-0.76	0.012	0.096	0.23	0.45	0.77	0.99	0.001	0.043
Bhmt2	0.09	0.22	0.51	-0.15	0.042	0.24	-0.25	0.0011	0.043
Cpn1	-0.21	0.004	0.047	-0.46	7.8e-10	1.2e-07	-0.24	0.001	0.043
Gm10053	0.57	0.00055	0.012	0.03	0.84	0.95	-0.54	0.0011	0.044
Klhdc1	2.92	0.003	0.038	-0.36	0.74	0.91	-3.28	0.0011	0.044
Fendrr	-0.9	0.0001	0.0032	-0.14	0.52	0.81	0.76	0.0011	0.044
Arhgap5	-0.3	0.012	0.097	0.09	0.45	0.77	0.39	0.0011	0.044
Gm47761	-0.75	0.054	0.24	0.51	0.18	0.52	1.26	0.0011	0.044
Abcd1	0.71	1.2e-06	0.0001	0.23	0.11	0.41	-0.47	0.0011	0.044
Ppp1r14a	0.66	0.11	0.35	-0.78	0.089	0.36	-1.44	0.0011	0.044
Zfp579	-1.11	2.8e-07	2.9e-05	-0.4	0.066	0.31	0.71	0.0011	0.044
Tspan8	0.65	0.39	0.67	2.99	5.8e-05	0.0023	2.34	0.0011	0.044
Dact2	-0.17	0.25	0.55	-0.69	1.5e-05	0.00072	-0.52	0.0011	0.044
Pogz	-0.29	0.0022	0.031	0.02	0.87	0.96	0.31	0.0011	0.045
Rad21	-0.11	0.13	0.39	0.13	0.088	0.36	0.24	0.0011	0.045
Gm15889	-0.58	0.24	0.53	1	0.039	0.23	1.59	0.0011	0.045
Dlst	0.3	5.4e-08	7.4e-06	0.12	0.029	0.19	-0.18	0.0011	0.045
Ntrk1	-0.05	0.94	0.98	2.11	0.0021	0.037	2.17	0.0011	0.045
Gm38392	1.01	0.18	0.46	-1.53	0.054	0.28	-2.54	0.0012	0.046
Yod1	-0.92	8.4e-09	1.4e-06	-0.4	0.012	0.12	0.52	0.0012	0.046
Cyp17a1	-1.34	0.00034	0.0081	-2.58	1.3e-11	2.8e-09	-1.24	0.0012	0.047
Gm45799	1.64	0.0055	0.059	-0.26	0.66	0.88	-1.9	0.0013	0.048
Sema6a	-0.49	0.03	0.17	0.23	0.3	0.64	0.73	0.0013	0.048
Synpo2l	2.71	0.044	0.21	-2.1	0.17	0.5	-4.81	0.0012	0.048
Nol3	0.31	0.44	0.71	-1.08	0.015	0.13	-1.4	0.0012	0.048
Sesn3	0.55	6.4e-10	1.5e-07	0.27	0.0031	0.048	-0.28	0.0012	0.048
Cd164	-0.17	0.0055	0.059	0.03	0.66	0.88	0.19	0.0013	0.049
Or5m3b	-0.48	0.011	0.093	0.12	0.51	0.8	0.6	0.0013	0.049
Rtn2	2.03	0.024	0.15	-0.9	0.33	0.68	-2.93	0.0013	0.049
Cacna1s	3.88	0.027	0.16	-2.27	0.24	0.59	-6.15	0.0013	0.049
Gm15638	0.09	0.69	0.86	0.76	0.00043	0.012	0.67	0.0013	0.049
Mdh2	0.14	0.054	0.24	-0.1	0.2	0.54	-0.24	0.0013	0.05
Kpnb1	0.4	1.4e-06	0.00011	0.14	0.11	0.4	-0.27	0.0013	0.05
ENSMUSG00000121913	0.15	0.2	0.48	-0.22	0.063	0.3	-0.37	0.0013	0.05
Dph1	0.06	0.65	0.84	-0.37	0.0072	0.083	-0.43	0.0013	0.05
Ldhb	2.63	0.00035	0.0084	0.28	0.7	0.9	-2.35	0.0014	0.051
Ndufb5	0.09	0.34	0.63	-0.22	0.026	0.18	-0.32	0.0014	0.051
Atp11c	-0.3	0.0081	0.077	0.06	0.58	0.84	0.37	0.0014	0.052
Slc38a3	-0.22	0.12	0.37	-0.66	2e-06	0.00013	-0.44	0.0014	0.052
Tomm40l	-0.01	0.96	0.99	-0.67	0.0014	0.027	-0.66	0.0014	0.053
Ywhae	-0.19	0.08	0.3	0.16	0.15	0.48	0.35	0.0015	0.054
Bmp2	-0.25	0.14	0.4	0.28	0.091	0.37	0.53	0.0015	0.055
Tmprss2	-0.31	0.43	0.7	0.9	0.019	0.15	1.21	0.0015	0.055
Gstp3	-0.04	0.81	0.92	-0.52	0.00086	0.02	-0.49	0.0015	0.055
Itsn2	-0.37	0.0006	0.012	-0.03	0.79	0.93	0.34	0.0015	0.056
BC049987	1.02	8.2e-05	0.0027	0.2	0.44	0.76	-0.82	0.0015	0.056
Atp2b1	-0.15	0.25	0.55	0.27	0.044	0.25	0.42	0.0015	0.056
Bola3	0.54	0.0015	0.024	0	0.99	1	-0.53	0.0016	0.057
Pcnx	0.74	0.0012	0.02	0.02	0.93	0.98	-0.72	0.0016	0.057
Phip	-0.29	0.0065	0.066	0.04	0.67	0.88	0.33	0.0016	0.057
Zc3hav1l	-1.74	0.01	NA	0.34	0.54	0.82	2.08	0.0016	0.057
Hsd17b6	-0.56	0.063	0.26	0.39	0.19	0.53	0.95	0.0016	0.057
Bbc3	0.32	0.22	0.51	-0.51	0.054	0.28	-0.83	0.0016	0.057
Sdc1	0.42	3.4e-07	3.4e-05	0.16	0.052	0.27	-0.26	0.0016	0.057
Pth1r	0.14	0.39	0.67	-0.37	0.024	0.18	-0.51	0.0016	0.057
Il1r1	-0.13	0.56	0.79	0.58	0.01	0.1	0.71	0.0016	0.057
Gale	0.9	0.0019	0.028	-0.01	0.97	0.99	-0.91	0.0017	0.058
Atxn7l3	0.21	0.028	0.16	-0.09	0.36	0.7	-0.31	0.0016	0.058
Spred1	-0.23	0.12	0.37	0.23	0.12	0.42	0.46	0.0017	0.058
Cs	0.16	0.21	0.5	-0.25	0.058	0.29	-0.41	0.0017	0.058
Tfpi2	0.11	0.34	0.63	-0.24	0.03	0.2	-0.35	0.0017	0.058
Miga2	0.06	0.61	0.82	-0.31	0.009	0.096	-0.37	0.0016	0.058
Ppp4r3a	-0.37	0.0017	0.026	0	1	1	0.37	0.0017	0.059
Ppip5k2	-0.37	0.00018	0.0049	-0.06	0.54	0.82	0.31	0.0017	0.059
Alpk3	3.08	0.16	0.44	-4.37	0.067	0.31	-7.45	0.0017	0.059
St14	0.44	0.47	0.73	2.24	0.00015	0.0051	1.8	0.0017	0.059
Ppia	-0.19	0.015	0.11	-0.43	2.6e-08	2.7e-06	-0.24	0.0017	0.059
Xpo6	0.34	0.029	0.17	-0.15	0.35	0.69	-0.49	0.0018	0.061
Pgrmc2	0.07	0.54	0.78	-0.29	0.012	0.12	-0.36	0.0018	0.061
Ccdc15	-1.69	0.00053	0.011	-0.17	0.71	0.9	1.52	0.0018	0.062
Cmc2	0.69	0.0011	0.019	0.04	0.84	0.95	-0.65	0.0019	0.063
Vps26c	0.55	0.0087	0.08	-0.1	0.64	0.87	-0.65	0.0019	0.063
Rps15a	0.44	0.0085	0.078	-0.08	0.63	0.86	-0.52	0.0018	0.063
Unc13b	-0.73	0.012	0.097	0.17	0.55	0.82	0.91	0.0018	0.063
Rpn2	0.28	4.4e-05	0.0017	0.07	0.33	0.67	-0.21	0.0019	0.063
Rpl3l	2.97	0.18	0.46	-4.43	0.065	0.31	-7.4	0.0018	0.063
Cgref1	0.53	0.41	0.68	2.44	9.6e-05	0.0035	1.91	0.0018	0.063
Ethe1	0.29	0.0078	0.074	-0.05	0.66	0.88	-0.34	0.0019	0.064
Pink1	0.18	0.012	0.098	-0.04	0.56	0.83	-0.23	0.0019	0.064
St3gal3	0.21	0.015	0.11	-0.06	0.51	0.8	-0.26	0.0019	0.064
Ctsz	-0.3	0.00014	0.0041	-0.06	0.48	0.78	0.24	0.0019	0.064
Ckmt2	7.36	0.026	0.16	-3.15	0.36	0.7	-10.51	0.0019	0.064
Ppig	-0.51	1.5e-05	0.00074	-0.14	0.22	0.57	0.36	0.0019	0.064
Men1	0.03	0.76	0.9	-0.29	0.0061	0.074	-0.32	0.0019	0.064
Atg16l2	-0.05	0.81	0.92	-0.77	0.00087	0.02	-0.71	0.0019	0.064
Abcc3	0.62	0.00043	0.0097	1.17	3.5e-11	6.8e-09	0.55	0.0019	0.064
Ldb3	2.71	0.11	0.35	-2.6	0.13	0.44	-5.31	0.002	0.065
Rbfa	0.02	0.79	0.91	-0.19	0.0059	0.073	-0.21	0.002	0.065
Psmb1	0.17	0.00067	0.013	0.02	0.74	0.91	-0.16	0.002	0.066
Hsd17b13	-0.33	0.036	0.19	0.16	0.32	0.67	0.48	0.002	0.066
Tmem86b	0.22	0.095	0.33	-0.18	0.16	0.49	-0.4	0.002	0.066
St6galnac2	-0.24	0.64	0.83	1.26	0.011	0.11	1.5	0.002	0.066
Insig1	-0.4	0.13	0.38	-1.21	4e-06	0.00024	-0.81	0.002	0.066
Mvd	-0.95	0.044	0.21	-2.44	3.9e-07	3.2e-05	-1.49	0.002	0.066
Perm1	3.86	0.033	0.18	-1.98	0.3	0.65	-5.84	0.0021	0.067
Nectin3	-0.19	0.059	0.25	0.12	0.24	0.59	0.31	0.002	0.067
Npm1	-0.41	4.8e-06	0.00029	-0.13	0.14	0.45	0.27	0.0021	0.067
Atg9a	0.03	0.76	0.9	-0.25	0.006	0.074	-0.28	0.002	0.067
Gstm4	0.56	0.00098	0.017	0.04	0.82	0.94	-0.52	0.0021	0.068
Tcerg1	-0.75	0.00039	0.009	-0.1	0.63	0.87	0.65	0.0021	0.068
Chpf2	0.49	0.00023	0.006	0.09	0.53	0.81	-0.41	0.0021	0.068
Zfp326	-0.37	0.016	0.12	0.1	0.51	0.8	0.47	0.0021	0.068
Dgkh	-0.57	0.036	0.19	0.26	0.33	0.67	0.83	0.0021	0.068
Fmr1	-0.15	0.13	0.39	0.15	0.13	0.44	0.3	0.0021	0.068
Snx4	-0.1	0.21	0.5	0.15	0.073	0.33	0.25	0.0021	0.068
Apoc3	-0.06	0.54	0.78	-0.35	0.00023	0.0072	-0.29	0.0021	0.068
9130016M20Rik	-0.31	0.00079	0.015	-0.03	0.77	0.92	0.29	0.0022	0.069
Gpx2	-2.14	0.26	0.55	3.42	0.04	0.23	5.57	0.0022	0.069
B3gnt3	-0.35	0.35	0.64	0.78	0.035	0.22	1.13	0.0022	0.069
Slc22a1	0.55	4.4e-08	6.3e-06	0.24	0.016	0.14	-0.3	0.0022	0.069
Rpl37a	0.24	0.11	0.36	-0.23	0.14	0.46	-0.48	0.0022	0.07
H2-K1	0.15	0.29	0.59	-0.29	0.045	0.25	-0.44	0.0022	0.07
Phc3	-0.34	4e-05	0.0015	-0.09	0.29	0.64	0.25	0.0023	0.071
Rab7	-0.11	0.074	0.29	0.08	0.21	0.55	0.18	0.0023	0.072
Tiprl	-0.24	0.13	0.38	0.24	0.13	0.44	0.47	0.0023	0.072
Cyp2e1	-0.06	0.7	0.86	0.4	0.0079	0.088	0.46	0.0023	0.072
Arg1	-0.19	0.057	0.25	-0.51	7.3e-07	5.4e-05	-0.31	0.0023	0.072
Gins1	0.58	0.028	0.16	-0.22	0.44	0.76	-0.8	0.0024	0.073
Cfhr1	-0.24	0.058	0.25	0.15	0.25	0.6	0.39	0.0023	0.073
Hrc	3.29	0.21	0.49	-5.09	0.066	0.31	-8.39	0.0024	0.073
Dlat	-0.2	0.19	0.47	-0.66	1.4e-05	0.0007	-0.46	0.0024	0.073
Pcyt2	-0.24	0.019	0.13	-0.55	7.4e-08	6.9e-06	-0.31	0.0024	0.073
Nfkbia	-0.47	0.0052	0.056	0.04	0.81	0.94	0.51	0.0024	0.074
Chd4	-0.43	0.00061	0.012	-0.05	0.69	0.89	0.38	0.0024	0.074
Kifc1	1.22	0.025	0.15	-0.43	0.49	0.79	-1.64	0.0024	0.074
Alkbh8	-0.46	0.029	0.17	0.18	0.4	0.73	0.63	0.0024	0.074
Pla2g15	0.52	3.7e-05	0.0015	0.14	0.27	0.62	-0.38	0.0024	0.074
Luc7l2	-0.47	4.7e-06	0.00029	-0.16	0.12	0.43	0.31	0.0024	0.074
Hsd17b7	-0.84	6.5e-08	8.7e-06	-1.32	5.1e-17	1.8e-14	-0.48	0.0024	0.074
Prom1	-0.34	0.69	0.86	2.22	0.0089	0.096	2.57	0.0025	0.076
Pomp	0.25	0.015	0.11	-0.06	0.57	0.83	-0.31	0.0026	0.078
Abhd4	0.48	4.5e-06	0.00028	0.17	0.11	0.41	-0.31	0.0026	0.078
Psmc4	0.35	1.6e-06	0.00012	0.13	0.072	0.32	-0.22	0.0026	0.078
Dnajc1	0	0.99	1	0.28	0.003	0.046	0.28	0.0026	0.078
Gm19680	-2.06	0.002	0.029	-5.43	7e-07	5.2e-05	-3.37	0.0026	0.078
Peli1	-0.29	0.0034	0.042	0	0.96	0.99	0.29	0.0027	0.079
Vps13c	-0.34	0.016	0.12	0.08	0.56	0.83	0.42	0.0027	0.079
Tmem223	0.2	0.056	0.24	-0.12	0.29	0.64	-0.32	0.0026	0.079
Actn2	3.56	0.11	0.36	-3.47	0.14	0.45	-7.03	0.0027	0.079
Dnajc10	-0.12	0.51	0.75	0.43	0.02	0.16	0.56	0.0027	0.079
Gm43802	-0.1	0.87	0.95	-2.28	0.0018	0.033	-2.17	0.0027	0.079
Got1	-0.13	0.62	0.82	-0.91	0.00046	0.012	-0.78	0.0027	0.079
Plagl1	-0.84	0.0078	0.074	0.09	0.77	0.92	0.93	0.0028	0.08
Plekhb1	-0.62	6.7e-05	0.0023	-0.15	0.32	0.67	0.47	0.0027	0.08
Epop	0.63	0.068	0.27	-0.44	0.25	0.59	-1.07	0.0027	0.08
Ctnnbip1	0.25	0.077	0.29	-0.17	0.23	0.58	-0.42	0.0028	0.08
Wrn	-0.19	0.15	0.42	0.2	0.13	0.44	0.38	0.0028	0.08
Pgp	0.02	0.86	0.94	-0.26	0.0056	0.07	-0.28	0.0027	0.08
Cemip2	0.05	0.77	0.9	0.51	0.0012	0.025	0.46	0.0027	0.08
H2-Q6	-0.14	0.49	0.74	-0.77	0.00024	0.0073	-0.62	0.0028	0.08
Lrg1	0.14	0.29	0.58	0.54	5e-05	0.002	0.4	0.0028	0.08
Gin1	-0.44	0.04	0.2	0.19	0.37	0.71	0.63	0.0028	0.081
Uchl3	-0.15	0.17	0.44	0.17	0.13	0.43	0.32	0.0028	0.081
Myot	3.67	0.14	0.39	-4.09	0.12	0.42	-7.76	0.0028	0.081
Itgb1bp2	1.79	0.15	0.41	-2.33	0.097	0.38	-4.12	0.0028	0.081
Aqp11	0.15	0.26	0.55	-0.24	0.066	0.31	-0.39	0.0028	0.081
Uba52	-0.06	0.53	0.77	-0.33	0.00031	0.0088	-0.28	0.0028	0.081
Rbis	-0.42	0.00063	0.013	-0.06	0.65	0.88	0.37	0.0029	0.082
Fxyd6	2.97	0.00053	0.011	0.48	0.59	0.84	-2.49	0.0029	0.082
BC005624	-0.19	0.019	0.13	0.05	0.54	0.82	0.25	0.0029	0.082
Oaz1-ps	0.08	0.38	0.67	-0.19	0.037	0.22	-0.27	0.0029	0.082
Ropn1l	-0.5	0.01	0.086	-1.11	6.4e-08	6e-06	-0.61	0.0029	0.082
Tbc1d12	-0.44	0.00082	0.015	-0.05	0.69	0.89	0.39	0.0029	0.083
1700028E10Rik	-0.29	0.15	0.41	0.29	0.15	0.47	0.59	0.0029	0.083
Ap2m1	0.11	0.24	0.53	-0.16	0.076	0.33	-0.27	0.003	0.083
Crot	-0.16	0.26	0.55	0.26	0.066	0.31	0.42	0.0029	0.083
Rapgef5	-0.09	0.69	0.86	0.53	0.012	0.11	0.62	0.003	0.083
Actb	0.13	0.26	0.55	0.47	4.1e-05	0.0017	0.34	0.003	0.083
Lockd	3.57	0.0021	NA	0.2	0.87	0.96	-3.37	0.0031	0.085
Anxa4	-0.15	0.061	0.26	0.08	0.29	0.64	0.24	0.0031	0.085
Dr1	-0.17	0.1	0.34	0.13	0.2	0.54	0.29	0.003	0.085
Gm32800	-0.16	0.74	0.89	1.12	0.014	0.12	1.29	0.0031	0.085
Suox	0.56	2.4e-09	4.8e-07	0.29	0.0026	0.043	-0.28	0.003	0.085
Sirt1	-0.48	0.0037	0.045	0.01	0.97	0.99	0.49	0.0031	0.086
Eef1a2	3.22	0.21	0.49	-4.63	0.082	0.35	-7.86	0.0031	0.086
Llgl2	0.06	0.72	0.88	-0.45	0.0097	0.1	-0.52	0.0031	0.086
Hsd17b11	0.42	0.00037	0.0087	0.77	7.7e-11	1.4e-08	0.35	0.0031	0.086
Pkhd1	0.21	0.22	0.51	0.69	5.5e-05	0.0022	0.48	0.0032	0.087
Naa30	-0.39	0.0034	0.042	0	1	1	0.39	0.0033	0.088
Shank1	2.1	0.01	NA	-0.33	0.71	0.9	-2.43	0.0033	0.088
9930021J03Rik	-0.35	0.012	0.097	0.06	0.68	0.89	0.41	0.0032	0.088
Ric1	-0.36	9.9e-05	0.0031	-0.09	0.34	0.69	0.27	0.0032	0.088
Ppid	0.37	6.5e-05	0.0023	0.1	0.28	0.63	-0.27	0.0033	0.088
Rbm25	-0.18	0.069	0.27	0.11	0.27	0.61	0.29	0.0033	0.088
Gucy2c	-1.87	0.17	0.44	2.01	0.1	0.39	3.88	0.0033	0.088
Hnrnpm	-0.15	0.21	0.5	0.2	0.093	0.37	0.36	0.0033	0.088
Rwdd2b	0.14	0.3	0.6	-0.27	0.067	0.31	-0.41	0.0033	0.088
Mrps16	0.13	0.29	0.59	-0.23	0.063	0.3	-0.35	0.0033	0.088
Rps7-ps3	0.51	0.31	0.6	-1.05	0.055	0.28	-1.56	0.0033	0.088
Rab5a	-0.03	0.67	0.85	0.21	0.013	0.12	0.24	0.0033	0.088
Poglut1	-0.04	0.81	0.92	0.39	0.0085	0.093	0.43	0.0032	0.088
Myl3	0.44	0.85	0.94	-7.1	0.0056	0.07	-7.55	0.0032	0.088
Galnt12	0	1	1	2.87	0.0041	0.057	2.87	0.0032	0.088
Sigmar1	-0.06	0.62	0.82	-0.44	0.0006	0.015	-0.38	0.0033	0.088
Mdfic	0.07	0.44	0.71	0.35	0.0003	0.0086	0.28	0.0033	0.088
Saa4	0.21	0.32	0.62	0.83	8.9e-05	0.0033	0.62	0.0033	0.088
Atp5mk	-0.09	0.26	0.55	-0.34	6e-05	0.0024	-0.25	0.0033	0.088
Pkdcc	-0.34	0.016	0.12	-0.77	1.2e-07	1.1e-05	-0.42	0.0032	0.088
Ntrk2	4.04	4.4e-18	4.5e-15	2.75	5e-09	6.2e-07	-1.29	0.0032	0.088
Sphk2	0.46	0.0016	0.025	0.03	0.82	0.94	-0.42	0.0034	0.089
Pkd2	-0.2	0.037	0.19	0.08	0.42	0.74	0.28	0.0035	0.091
Cldn7	-0.55	0.51	0.76	1.83	0.024	0.18	2.39	0.0035	0.091
Gm5586	0.29	0.6	0.81	-1.71	0.016	0.14	-2	0.0035	0.091
Cd207	1.29	0.0041	0.048	-0.02	0.97	0.99	-1.3	0.0035	0.092
Fndc5	3.01	0.00079	0.015	0.47	0.62	0.86	-2.54	0.0035	0.092
Col4a3	2.39	0.016	0.12	-0.55	0.6	0.85	-2.93	0.0035	0.092
Pef1	0.18	0.083	0.31	-0.12	0.25	0.6	-0.3	0.0035	0.092
Mysm1	-0.18	0.16	0.43	0.18	0.14	0.45	0.36	0.0035	0.092
Elapor1	0.09	0.91	0.97	2.31	0.0022	0.038	2.22	0.0035	0.092
Pemt	-0.31	4e-05	0.0015	-0.53	2.6e-12	6e-10	-0.22	0.0036	0.092
Anp32b	-0.34	0.0025	0.033	-0.01	0.9	0.97	0.33	0.0036	0.093
Pim1	0.13	0.39	0.67	-0.32	0.042	0.24	-0.46	0.0036	0.093
Gsta3	-0.01	0.92	0.97	-0.29	0.0027	0.043	-0.28	0.0036	0.093
BC004004	0.29	0.0096	0.085	-0.04	0.75	0.92	-0.32	0.0037	0.094
Timm22	0.21	0.23	0.53	-0.31	0.092	0.37	-0.52	0.0036	0.094
Rab11a	0.34	0.00068	0.013	0.05	0.61	0.86	-0.29	0.0037	0.095
Fsd2	4.88	0.00092	0.017	0.82	0.6	0.85	-4.06	0.0037	0.095
Lrrk1	0.39	0.054	0.24	-0.2	0.34	0.68	-0.58	0.0037	0.095
Mars1	0.5	2.9e-05	0.0012	0.15	0.2	0.54	-0.34	0.0037	0.095
Zbtb22	0.48	3.1e-05	0.0013	0.15	0.2	0.53	-0.33	0.0037	0.095
Nrbp1	0.09	0.31	0.61	-0.17	0.062	0.3	-0.26	0.0037	0.095
Arg2	1.49	0.27	0.57	4.68	0.00032	0.0091	3.19	0.0037	0.095
Nipbl	-0.19	0.02	0.13	0.04	0.59	0.84	0.24	0.0038	0.096
Gm10123	0.37	0.063	0.26	-0.2	0.31	0.65	-0.57	0.0038	0.096
Gpr157	0	1	1	-0.67	0.0045	0.061	-0.67	0.0038	0.096
Avpi1	-0.37	0.00047	0.01	-0.69	3.6e-10	5.9e-08	-0.32	0.0038	0.096
Fbxo40	2.63	2.9e-05	0.0012	0.81	0.22	0.57	-1.82	0.0039	0.097
Prdx1	0.3	3.7e-07	3.7e-05	0.13	0.028	0.19	-0.17	0.0039	0.097
Rpgrip1l	-0.12	0.77	0.9	1.04	0.01	0.11	1.16	0.0039	0.097
Lipe	0.08	0.74	0.89	-0.6	0.011	0.11	-0.68	0.0038	0.097
Sltm	-0.17	0.073	0.29	0.1	0.28	0.63	0.26	0.0039	0.098
Mtbp	-0.51	0.25	0.54	0.77	0.088	0.36	1.28	0.004	0.098
Hycc2	-0.05	0.64	0.84	0.26	0.016	0.14	0.31	0.0039	0.098
Cyp3a11	1.05	2.1e-09	4.2e-07	1.56	7e-19	3.3e-16	0.51	0.0039	0.098
Smim13	-0.35	0.0069	0.068	0.02	0.87	0.96	0.37	0.004	0.099
Tars1	0.33	0.0076	0.073	-0.02	0.86	0.95	-0.35	0.0044	0.1
Cox8b	5.54	0.021	0.14	-1.3	0.61	0.86	-6.84	0.0043	0.1
Rap2c	-0.19	0.019	0.13	0.04	0.63	0.86	0.23	0.0042	0.1
Son	-0.32	0.00065	0.013	-0.05	0.59	0.85	0.27	0.004	0.1
Tmem220	-0.32	0.022	0.14	0.08	0.59	0.84	0.39	0.0043	0.1
Babam2	0.44	0.00061	0.012	0.07	0.57	0.84	-0.36	0.0042	0.1
Arhgap10	0.54	0.027	0.16	-0.16	0.54	0.82	-0.7	0.0043	0.1
Ddx3y	-0.21	0.029	0.17	0.06	0.51	0.8	0.28	0.0043	0.1
Ppp1ca	0.16	0.029	0.17	-0.05	0.51	0.8	-0.21	0.0043	0.1
Tc2n	-0.47	0.036	0.19	0.16	0.47	0.78	0.63	0.0043	0.1
Gm49342	0.27	0.039	0.2	-0.1	0.44	0.76	-0.37	0.0043	0.1
Pgs1	0.2	0.18	0.46	-0.22	0.14	0.45	-0.42	0.0041	0.1
Gm28040	1.54	0.13	0.39	-1.77	0.14	0.45	-3.3	0.0042	0.1
Elf2	-0.14	0.21	0.49	0.18	0.12	0.42	0.32	0.0042	0.1
Zbtb10	-0.19	0.24	0.53	0.27	0.1	0.39	0.46	0.0041	0.1
Gm56878	-0.11	0.29	0.59	0.19	0.075	0.33	0.3	0.0042	0.1
Ccdc163	0.23	0.36	0.65	-0.49	0.056	0.28	-0.71	0.0041	0.1
Micos10	0.12	0.36	0.65	-0.25	0.055	0.28	-0.37	0.0043	0.1
Timmdc1	0.06	0.49	0.74	-0.18	0.035	0.22	-0.24	0.0043	0.1
Gm16386	-0.51	0.51	NA	1.5	0.03	0.2	2.02	0.0042	0.1
Il4ra	0.07	0.52	0.76	-0.23	0.03	0.2	-0.3	0.0043	0.1
Dnajb14	0.06	0.45	0.72	0.27	0.00041	0.011	0.21	0.0042	0.1
Kctd7	-0.28	0.36	0.65	-1.22	0.00019	0.0062	-0.94	0.0041	0.1
Acat2	-0.65	0.00022	0.006	-1.16	6.2e-11	1.2e-08	-0.51	0.0042	0.1
Lrch1	-0.46	0.0039	0.047	-0.01	0.92	0.98	0.45	0.0049	0.11
Zfp950	-0.29	0.0039	0.047	-0.01	0.93	0.98	0.28	0.0049	0.11
Cand1	0.48	0.0019	0.028	0.04	0.78	0.93	-0.44	0.0046	0.11
Rsph3a	0.44	0.013	0.1	-0.06	0.75	0.92	-0.5	0.0049	0.11
Asb2	1.78	0.013	0.1	-0.24	0.74	0.91	-2.02	0.0047	0.11
Smc6	-0.34	0.013	0.1	0.05	0.74	0.91	0.38	0.0045	0.11
Sult5a1	1.01	0.017	0.12	-0.19	0.65	0.88	-1.2	0.0045	0.11
Tlk1	-0.19	0.02	0.13	0.04	0.65	0.87	0.22	0.0049	0.11
Srsf10	-0.36	0.0011	0.019	-0.05	0.65	0.87	0.31	0.0049	0.11
Dnaja4	0.78	0.021	0.13	-0.17	0.62	0.86	-0.96	0.0047	0.11
Srsf6	-0.16	0.022	0.14	0.04	0.6	0.85	0.2	0.0045	0.11
Tmem102	0.46	0.00067	0.013	0.08	0.56	0.83	-0.38	0.0044	0.11
Dnajb12	0.13	0.029	0.17	-0.04	0.53	0.82	-0.17	0.0047	0.11
Uchl5	-0.27	0.028	0.16	0.08	0.53	0.81	0.35	0.0045	0.11
Bcl7c	0.29	0.04	0.2	-0.1	0.47	0.78	-0.39	0.0045	0.11
Chmp4c	-0.83	0.065	0.27	0.42	0.33	0.68	1.25	0.0048	0.11
Katnbl1	-0.31	0.065	0.27	0.16	0.33	0.68	0.47	0.0044	0.11
Dct	0.67	0.064	0.26	-0.38	0.33	0.67	-1.05	0.0045	0.11
Fmnl1	0.7	0.079	0.29	-0.42	0.31	0.65	-1.12	0.0048	0.11
Lrp6	-0.15	0.11	0.35	0.11	0.24	0.59	0.25	0.0049	0.11
Tpp1	-0.14	0.12	0.37	0.11	0.22	0.56	0.26	0.005	0.11
Sypl1	-0.12	0.16	0.43	0.11	0.16	0.49	0.23	0.0047	0.11
Edem1	0.4	8.3e-06	0.00047	0.15	0.1	0.39	-0.25	0.0046	0.11
Pm20d1	0.15	0.24	0.53	-0.21	0.097	0.38	-0.36	0.0044	0.11
Frs2	-0.06	0.61	0.82	0.27	0.024	0.17	0.33	0.0048	0.11
Dgkz	0.04	0.72	0.88	-0.31	0.014	0.13	-0.36	0.0046	0.11
Tmem120a	0.68	8.2e-09	1.4e-06	0.35	0.0032	0.048	-0.33	0.0049	0.11
Thnsl2	-0.05	0.56	0.79	-0.3	0.00085	0.019	-0.25	0.005	0.11
As3mt	-0.14	0.41	0.69	-0.63	0.00029	0.0085	-0.49	0.005	0.11
Gnat1	-0.63	0.14	0.4	-1.97	2.8e-05	0.0012	-1.34	0.0045	0.11
Chac1	0.87	0.017	0.12	1.85	2.6e-07	2.2e-05	0.98	0.0046	0.11
Cops8	0.36	0.0069	0.069	-0.01	0.95	0.99	-0.36	0.0055	0.12
Mrpl51	0.28	0.01	0.089	-0.02	0.82	0.94	-0.3	0.0052	0.12
Lemd2	-0.23	0.015	0.11	0.03	0.75	0.92	0.26	0.0057	0.12
Zbtb38	-0.25	0.018	0.12	0.04	0.72	0.91	0.29	0.0058	0.12
Ociad1	0.24	0.0021	0.03	0.03	0.74	0.91	-0.22	0.0058	0.12
Zdhhc17	-0.46	0.0019	0.028	-0.05	0.73	0.91	0.41	0.0051	0.12
Gtpbp8	-0.46	0.0017	0.026	-0.06	0.7	0.9	0.4	0.0056	0.12
Gm13340	-0.47	0.0016	0.024	-0.06	0.7	0.9	0.42	0.0052	0.12
Wdr18	0.38	0.022	0.14	-0.08	0.65	0.87	-0.45	0.0057	0.12
Abi3	0.73	0.027	0.16	-0.18	0.6	0.85	-0.91	0.0055	0.12
Zdhhc20	-0.42	0.025	0.15	0.1	0.6	0.85	0.52	0.0056	0.12
Lama4	1.05	0.033	0.18	-0.31	0.54	0.82	-1.36	0.0057	0.12
Fam76b	-0.58	0.00068	0.013	-0.1	0.55	0.82	0.48	0.0051	0.12
Gm32006	-1.09	0.034	0.18	0.32	0.52	0.81	1.41	0.0054	0.12
Zbtb20	-0.53	0.00057	0.012	-0.1	0.51	0.8	0.43	0.0053	0.12
Creb1	-0.21	0.057	0.25	0.09	0.4	0.73	0.29	0.0057	0.12
Ly6e	0.48	0.058	0.25	-0.23	0.37	0.71	-0.7	0.0053	0.12
Camk2a	2.92	0.06	0.25	-1.67	0.33	0.67	-4.58	0.0056	0.12
Mrpl23-ps1	0.33	0.081	0.3	-0.2	0.31	0.66	-0.53	0.0053	0.12
Col13a1	-0.37	0.09	0.32	0.23	0.3	0.64	0.6	0.0058	0.12
Rnf10	0.29	0.00013	0.0038	0.08	0.29	0.64	-0.21	0.0054	0.12
F5	-0.15	0.092	0.32	0.1	0.27	0.62	0.24	0.0052	0.12
Mypn	1.59	0.1	0.34	-1.3	0.23	0.57	-2.9	0.0055	0.12
Mtcp1	-0.39	0.13	0.39	0.32	0.21	0.55	0.71	0.0054	0.12
Pgam2	3.66	0.13	0.38	-3.39	0.18	0.52	-7.05	0.0052	0.12
Acy1	0.19	0.18	0.46	-0.2	0.16	0.49	-0.39	0.0059	0.12
Abcb11	0.15	0.18	0.45	-0.15	0.16	0.48	-0.3	0.0057	0.12
Bhmt-ps1	1.15	2.2e-05	0.00099	0.41	0.14	0.46	-0.74	0.0051	0.12
Retsat	-0.24	0.22	0.51	0.3	0.12	0.42	0.54	0.0054	0.12
Polr2l	0.5	1.3e-05	0.00067	0.19	0.11	0.41	-0.32	0.0056	0.12
Ppt2	0.08	0.36	0.65	-0.17	0.07	0.32	-0.26	0.0055	0.12
Aamdc	0.12	0.38	0.67	-0.25	0.066	0.31	-0.37	0.0054	0.12
Calm2	-0.41	1.5e-06	0.00012	-0.17	0.042	0.24	0.23	0.0055	0.12
Vdac1	0.05	0.52	0.76	-0.17	0.035	0.22	-0.22	0.0058	0.12
Xylb	-0.05	0.62	0.82	0.23	0.023	0.17	0.28	0.0054	0.12
Gm5424	0.08	0.8	0.92	-0.83	0.013	0.12	-0.91	0.0051	0.12
Nlrp12	-0.01	0.96	0.99	0.66	0.0069	0.081	0.67	0.0058	0.12
Mcm3ap	0.01	0.97	0.99	-0.68	0.0063	0.076	-0.69	0.0053	0.12
Shmt1	0	0.98	0.99	-0.31	0.0049	0.064	-0.3	0.0053	0.12
Nipsnap1	-0.03	0.73	0.88	-0.26	0.0019	0.035	-0.23	0.0058	0.12
Rpl28-ps1	-0.07	0.53	0.77	-0.38	0.00072	0.017	-0.31	0.0054	0.12
Ppic	0.31	0.41	0.69	1.33	0.00038	0.01	1.02	0.0051	0.12
Bcor	-0.18	0.28	0.57	-0.66	0.00014	0.0048	-0.48	0.0055	0.12
Galt	-0.14	0.2	0.48	-0.44	5.6e-05	0.0022	-0.3	0.0057	0.12
Enpp2	0.21	0.11	0.35	0.57	1.2e-05	0.0006	0.36	0.0053	0.12
Bbs5	-0.74	0.007	0.069	-0.01	0.98	0.99	0.73	0.0064	0.13
Txndc9	0.3	0.0048	0.053	0.01	0.91	0.97	-0.28	0.0064	0.13
Taf6l	0.71	0.0039	0.047	0.05	0.86	0.95	-0.66	0.0063	0.13
Txlng	-0.37	0.0023	0.032	-0.04	0.74	0.91	0.33	0.0065	0.13
Sspn	1.52	0.018	0.13	-0.25	0.7	0.9	-1.77	0.0061	0.13
A930004J17Rik	-0.8	0.0019	0.028	-0.1	0.69	0.89	0.7	0.0066	0.13
Bnip2	-0.2	0.039	0.2	0.06	0.52	0.81	0.26	0.0065	0.13
Sfpq	-0.35	0.00059	0.012	-0.07	0.47	0.78	0.28	0.0065	0.13
Heatr6	-0.19	0.056	0.24	0.08	0.45	0.77	0.27	0.0063	0.13
Slc22a17	-1.36	0.00066	0.013	-0.29	0.46	0.77	1.08	0.0065	0.13
Ak1	2.91	0.048	0.22	-1.18	0.43	0.75	-4.1	0.006	0.13
Gm30784	-0.88	0.00042	0.0094	-0.2	0.42	0.74	0.69	0.0062	0.13
Mtm1	-0.26	0.067	0.27	0.12	0.39	0.72	0.38	0.0064	0.13
Ccar1	-0.4	0.00034	0.0081	-0.1	0.38	0.72	0.3	0.0065	0.13
Scn4b	4.39	0.062	0.26	-2.31	0.36	0.69	-6.69	0.0067	0.13
Dop1a	-0.27	0.076	0.29	0.14	0.34	0.68	0.41	0.006	0.13
Bod1l	-0.16	0.08	0.3	0.09	0.33	0.67	0.25	0.0059	0.13
Akap11	-0.26	0.087	0.31	0.15	0.32	0.66	0.41	0.0065	0.13
Dok4	-0.73	0.086	0.31	0.42	0.31	0.66	1.15	0.006	0.13
Prodh	0.26	0.11	0.35	-0.18	0.27	0.62	-0.43	0.0067	0.13
Psmb4	0.13	0.11	0.35	-0.09	0.26	0.6	-0.22	0.006	0.13
Cap2	1.84	0.13	0.38	-1.62	0.21	0.55	-3.46	0.0062	0.13
Gm2007	-1.43	0.16	0.42	1.28	0.19	0.52	2.71	0.0063	0.13
Smo	0.2	0.21	0.5	-0.24	0.15	0.47	-0.44	0.0064	0.13
Lmo4	0.18	0.21	0.49	-0.22	0.15	0.47	-0.4	0.0062	0.13
Rtl8b	0.26	0.23	0.52	-0.35	0.13	0.44	-0.62	0.0059	0.13
Itch	-0.11	0.27	0.56	0.16	0.11	0.41	0.27	0.0064	0.13
Bckdhb	0.6	8.9e-06	0.00049	0.23	0.089	0.36	-0.37	0.006	0.13
Epha7	-0.22	0.44	0.71	0.55	0.051	0.27	0.77	0.0061	0.13
Cbs	0.07	0.59	0.81	-0.27	0.029	0.19	-0.34	0.0064	0.13
Tcea3	0.04	0.59	0.81	-0.18	0.028	0.19	-0.23	0.006	0.13
Ubac2	0.03	0.72	0.88	-0.22	0.021	0.16	-0.26	0.0062	0.13
Cyp8b1	0.02	0.91	0.97	-0.44	0.0092	0.098	-0.46	0.0066	0.13
Twf1	0	1	1	0.23	0.0067	0.079	0.23	0.006	0.13
Tbc1d8b	0.02	0.88	0.96	0.31	0.0049	0.064	0.29	0.0066	0.13
F8	0.05	0.8	0.92	0.6	0.0033	0.049	0.55	0.0065	0.13
Ppif	-0.04	0.72	0.88	-0.38	0.0024	0.039	-0.33	0.0067	0.13
Clec14a	0.11	0.55	0.79	0.62	0.00096	0.021	0.51	0.0061	0.13
Cyp4f14	-0.07	0.41	0.68	-0.32	0.00037	0.01	-0.25	0.0061	0.13
Gm8893	-0.18	0.34	0.63	-0.7	0.00024	0.0073	-0.52	0.0062	0.13
Sh3bgrl2	0.35	0.0032	0.041	0.66	1.7e-08	1.9e-06	0.32	0.0065	0.13
Lynx1	2.02	0.008	0.076	-0.01	0.99	1	-2.04	0.0075	0.14
Tmod4	2.79	0.016	0.12	-0.32	0.8	0.93	-3.12	0.0076	0.14
Dcaf15	0.54	0.024	0.15	-0.11	0.67	0.88	-0.65	0.0068	0.14
Prr16	-0.26	0.029	0.16	0.05	0.64	0.87	0.31	0.0077	0.14
Rps6kb1	-0.32	0.0016	0.025	-0.05	0.64	0.87	0.27	0.0069	0.14
Pcgf6	-0.49	0.0017	0.025	-0.08	0.62	0.86	0.41	0.0077	0.14
Ctbp1	0.32	0.0015	0.023	0.05	0.61	0.85	-0.27	0.0076	0.14
Cenpb	0.26	0.0012	0.02	0.04	0.59	0.85	-0.22	0.0068	0.14
Ube2u	0.59	0.037	0.19	-0.17	0.57	0.83	-0.76	0.007	0.14
Qpct	-0.45	0.039	0.2	0.13	0.53	0.82	0.58	0.0068	0.14
Ect2	1.12	0.032	0.18	-0.35	0.53	0.82	-1.47	0.0068	0.14
Rnf128	-0.21	0.047	0.22	0.08	0.48	0.78	0.29	0.007	0.14
Fam204a	-0.68	0.00063	0.013	-0.15	0.46	0.77	0.53	0.0075	0.14
Cpsf6	-0.31	0.00057	0.012	-0.07	0.44	0.76	0.24	0.0071	0.14
Timm50	0.18	0.067	0.27	-0.08	0.41	0.74	-0.27	0.0072	0.14
Csnk1e	-0.3	0.082	0.3	0.16	0.36	0.7	0.46	0.0071	0.14
Lrrc8c	-0.5	0.078	0.29	0.26	0.36	0.7	0.76	0.0069	0.14
Ndufb1	0.21	0.083	0.3	-0.12	0.35	0.69	-0.33	0.0072	0.14
Syap1	-0.15	0.1	0.34	0.09	0.3	0.65	0.24	0.0068	0.14
Ptp4a2	-0.12	0.12	0.38	0.09	0.25	0.6	0.21	0.007	0.14
Commd2	0.19	0.16	0.43	-0.17	0.23	0.57	-0.37	0.0076	0.14
Gm4952	-0.31	0.14	0.4	0.25	0.23	0.57	0.56	0.0073	0.14
Tmem45a	-1.02	0.19	0.47	1.03	0.17	0.5	2.04	0.0068	0.14
Mpc1	-0.15	0.18	0.46	0.15	0.17	0.5	0.3	0.0068	0.14
Nadk2	-0.09	0.22	0.5	0.11	0.14	0.46	0.2	0.0068	0.14
Snrpa1	0.19	0.24	0.53	-0.24	0.14	0.45	-0.43	0.0073	0.14
Bhmt1b	0.88	2.1e-05	0.00096	0.32	0.12	0.42	-0.56	0.007	0.14
Trdn	2.74	0.28	0.57	-4.41	0.097	0.38	-7.16	0.007	0.14
Ttc7b	0.11	0.35	0.64	-0.22	0.081	0.35	-0.33	0.0069	0.14
Castor2	1.42	5.4e-06	0.00033	0.59	0.062	0.3	-0.83	0.007	0.14
Scarb2	-0.06	0.45	0.72	0.16	0.053	0.28	0.22	0.0071	0.14
Grk2	0.11	0.53	0.77	-0.35	0.04	0.23	-0.46	0.007	0.14
Pla2g12a	-0.13	0.57	0.8	0.46	0.037	0.22	0.58	0.0076	0.14
Atrx	-0.8	1.3e-06	0.00011	-0.35	0.032	0.21	0.44	0.0071	0.14
Igf1r	-0.07	0.82	0.92	0.7	0.016	0.14	0.76	0.0075	0.14
Gm2606	0.03	0.91	0.97	-0.69	0.011	0.11	-0.72	0.007	0.14
Galnt7	0.15	0.79	0.91	1.68	0.0032	0.048	1.53	0.0069	0.14
Rab27a	0.16	0.66	0.85	1.1	0.0024	0.04	0.94	0.0077	0.14
Stard7	-0.05	0.49	0.74	-0.26	0.0009	0.02	-0.21	0.0077	0.14
Spart	0.07	0.48	0.74	0.35	0.00082	0.019	0.28	0.0076	0.14
Nudt7	-0.2	0.42	0.69	-0.85	0.0005	0.013	-0.65	0.0075	0.14
Hes6	-0.15	0.42	0.69	-0.65	0.00047	0.012	-0.5	0.007	0.14
Cox11	-0.15	0.3	0.6	-0.54	0.00032	0.009	-0.39	0.0073	0.14
Sub1	-0.1	0.23	0.52	-0.31	0.00013	0.0047	-0.21	0.0075	0.14
Slc11a2	0.2	0.097	0.33	0.51	1.7e-05	0.00084	0.32	0.0071	0.14
Pigk	0.21	0.043	0.21	0.48	3.2e-06	0.00019	0.27	0.0075	0.14
Cnpy2	-0.21	0.015	0.11	-0.44	4.1e-07	3.2e-05	-0.23	0.0076	0.14
Fam135a	-0.3	0.0083	0.077	0	1	1	0.3	0.0079	0.15
Gm34667	-0.61	0.009	0.082	0.01	0.97	0.99	0.62	0.0079	0.15
Clip4	1.57	0.025	0.15	-0.25	0.73	0.91	-1.82	0.0083	0.15
Zfp942	-0.48	0.024	0.15	0.08	0.7	0.9	0.56	0.0084	0.15
Tspoap1	-1.67	0.026	0.16	0.38	0.61	0.86	2.05	0.0081	0.15
Dtd1	-0.31	0.037	0.19	0.08	0.6	0.85	0.39	0.0084	0.15
Ahcyl	0.44	0.039	0.2	-0.12	0.58	0.84	-0.56	0.0086	0.15
Clptm1	0.2	0.058	0.25	-0.08	0.47	0.78	-0.27	0.0086	0.15
Cyp2j9	-0.8	0.00075	0.014	-0.17	0.46	0.77	0.63	0.0082	0.15
Ube2h	0.18	0.061	0.26	-0.08	0.44	0.75	-0.26	0.0078	0.15
Tcim	-0.4	0.077	0.29	0.2	0.37	0.71	0.6	0.0078	0.15
Igsf23	-1.17	0.087	0.31	0.58	0.36	0.7	1.74	0.0086	0.15
Slc4a3	-1.16	0.096	0.33	0.66	0.34	0.68	1.82	0.0081	0.15
Zc3h11a	-0.32	0.00024	0.0064	-0.09	0.31	0.66	0.23	0.0079	0.15
Atp8a2	-2.19	0.11	0.35	1.38	0.28	0.63	3.57	0.0078	0.15
Rhoa	0.21	0.00013	0.0039	0.07	0.23	0.58	-0.15	0.0082	0.15
Pfkfb1	0.22	0.17	0.45	-0.21	0.21	0.55	-0.43	0.0084	0.15
Chaf1a	1.25	0.00014	0.004	0.42	0.21	0.55	-0.83	0.008	0.15
Abi1	-0.11	0.25	0.54	0.14	0.14	0.45	0.25	0.0079	0.15
Cyp2g1	0.56	0.44	0.71	-1.4	0.066	0.31	-1.95	0.0085	0.15
Brcc3	0.12	0.5	0.75	-0.34	0.051	0.27	-0.46	0.0079	0.15
Man1a	-0.05	0.49	0.74	0.14	0.052	0.27	0.19	0.0084	0.15
Cobll1	-0.08	0.54	0.78	0.27	0.042	0.24	0.35	0.0079	0.15
Atp5pb	0.02	0.76	0.9	-0.13	0.021	0.16	-0.15	0.0085	0.15
Tmem147	0.01	0.94	0.98	-0.19	0.012	0.12	-0.2	0.0083	0.15
Adgra2	0	0.98	0.99	0.49	0.011	0.11	0.49	0.0085	0.15
Slc25a24	0	1	1	1.01	0.0094	0.099	1.01	0.0083	0.15
Gm32281	-0.11	0.83	0.93	-1.69	0.0051	0.066	-1.58	0.0078	0.15
Rin2	0.05	0.77	0.9	0.48	0.0034	0.051	0.43	0.0077	0.15
ENSMUSG00000121793	-0.08	0.48	0.74	-0.36	0.00099	0.022	-0.28	0.0086	0.15
Rassf6	-0.2	0.43	0.7	-0.89	0.00063	0.015	-0.69	0.0078	0.15
Slc25a11	-0.08	0.35	0.64	-0.3	0.00043	0.011	-0.22	0.0083	0.15
Gm20547	-0.27	0.25	0.54	-0.9	0.00016	0.0054	-0.62	0.0085	0.15
E2f6	0.37	0.0063	0.065	0.02	0.87	0.96	-0.35	0.0091	0.16
Shisa4	2.7	0.016	NA	-0.22	0.86	0.95	-2.92	0.0089	0.16
Rbx1	0.19	0.02	0.13	-0.02	0.79	0.93	-0.21	0.0089	0.16
Tmem245	-0.28	0.022	0.14	0.04	0.76	0.92	0.31	0.0092	0.16
Alox5ap	1.36	0.004	0.047	0.14	0.77	0.92	-1.22	0.0089	0.16
Igip	-0.36	0.0032	0.041	-0.04	0.73	0.91	0.32	0.0091	0.16
Lta4h	0.22	0.029	0.16	-0.04	0.71	0.9	-0.26	0.0096	0.16
Slc22a3	0.61	0.0031	0.039	0.08	0.71	0.9	-0.53	0.0087	0.16
Gm36989	-1	0.039	0.2	0.24	0.6	0.85	1.24	0.0093	0.16
Zdhhc13	-0.42	0.064	0.26	0.16	0.48	0.79	0.58	0.0094	0.16
Hk2	1.33	0.056	0.24	-0.49	0.49	0.79	-1.82	0.009	0.16
Adipor1	0.1	0.069	0.28	-0.04	0.44	0.76	-0.14	0.009	0.16
Coq2	0.27	0.00072	0.014	0.06	0.43	0.75	-0.2	0.0088	0.16
Arhgef39	1.34	0.097	NA	-0.75	0.4	0.73	-2.1	0.0088	0.16
Cpd	-0.3	0.091	0.32	0.16	0.37	0.71	0.47	0.0094	0.16
Acad9	0.29	0.094	0.33	-0.16	0.36	0.7	-0.45	0.0092	0.16
Nupr2	-1.14	0.1	0.34	0.63	0.34	0.69	1.77	0.0086	0.16
Tmf1	-0.14	0.12	0.37	0.09	0.3	0.65	0.24	0.0086	0.16
Rps2-ps8	0.51	0.14	0.39	-0.39	0.28	0.63	-0.9	0.0096	0.16
Slc35g1	-0.64	0.00022	0.0059	-0.19	0.28	0.63	0.46	0.009	0.16
Trio	-0.23	0.17	0.45	0.2	0.22	0.57	0.43	0.0091	0.16
Sult1c2	-0.36	0.18	0.45	0.32	0.21	0.56	0.68	0.0088	0.16
Rpl27	-0.65	0.00012	0.0037	-0.21	0.21	0.56	0.44	0.0095	0.16
Lmbrd1	-0.16	0.23	0.52	0.19	0.17	0.5	0.35	0.0095	0.16
Sdhc	0.34	4.1e-05	0.0016	0.12	0.14	0.45	-0.22	0.009	0.16
Aldoa	0.32	0.28	0.57	-0.45	0.13	0.44	-0.78	0.0089	0.16
Stac3	0.95	0.26	0.55	-1.35	0.13	0.44	-2.3	0.0088	0.16
Kansl1l	-0.14	0.34	0.63	0.23	0.11	0.41	0.37	0.0097	0.16
Mmd	-0.11	0.39	0.67	0.21	0.084	0.35	0.32	0.0097	0.16
Nmt2	-0.1	0.47	0.73	0.25	0.063	0.31	0.34	0.0092	0.16
Cct7	0.06	0.5	0.75	-0.17	0.057	0.29	-0.22	0.0094	0.16
Acnat1	-0.11	0.49	0.74	0.3	0.056	0.28	0.41	0.0087	0.16
Kcnk1	-0.52	0.56	0.79	1.75	0.041	0.24	2.28	0.0086	0.16
Hdac3	0.03	0.76	0.9	-0.2	0.025	0.18	-0.23	0.0096	0.16
Cyp3a13	-0.04	0.69	0.86	0.22	0.027	0.18	0.26	0.0088	0.16
Abca5	-0.06	0.8	0.92	0.53	0.021	0.16	0.59	0.0092	0.16
Tab3	-0.02	0.93	0.98	0.47	0.013	0.12	0.49	0.0092	0.16
Nkiras2	0	0.99	1	-0.37	0.01	0.1	-0.37	0.009	0.16
Szrd1	0	0.98	0.99	-0.34	0.0091	0.097	-0.34	0.0096	0.16
Mpv17l	-0.13	0.56	0.79	-0.69	0.0016	0.031	-0.57	0.0097	0.16
Upf3b	-0.72	7.7e-09	1.3e-06	-0.39	0.0016	0.03	0.33	0.0092	0.16
Paqr4	0.44	0.4	0.68	1.77	0.00075	0.018	1.33	0.0089	0.16
Vcp	0.37	4.7e-10	1.1e-07	0.22	0.00028	0.0083	-0.15	0.0094	0.16
Ttpa	0.18	0.13	0.39	0.48	4.4e-05	0.0018	0.3	0.0096	0.16
Mmgt1	0.17	0.12	0.36	0.45	3.8e-05	0.0016	0.28	0.009	0.16
Gm32840	0.36	0.091	0.32	0.89	2.9e-05	0.0013	0.53	0.0097	0.16
Sgsm1	-0.77	0.043	0.21	-1.88	7.3e-06	0.00041	-1.1	0.0089	0.16
Ttr	-0.27	0.00083	0.015	-0.48	2.7e-09	3.6e-07	-0.21	0.0092	0.16
Avpr1a	-1.66	5e-25	2.4e-21	-1.24	1.1e-14	2.9e-12	0.42	0.0096	0.16
Gm26660	-1.55	0.0092	0.083	-0.03	0.95	0.99	1.52	0.011	0.17
ENSMUSG00000121418	2.79	0.0083	0.077	0.11	0.92	0.98	-2.68	0.0099	0.17
Pebp1	0.18	0.021	0.14	-0.02	0.79	0.93	-0.2	0.0098	0.17
Tmem14c	0.17	0.022	0.14	-0.02	0.79	0.93	-0.19	0.01	0.17
Apol6	5.81	0.022	0.14	-0.77	0.78	0.92	-6.58	0.0097	0.17
Cfh	-0.23	0.028	0.16	0.04	0.73	0.91	0.26	0.011	0.17
Epm2a	0.62	0.0036	0.044	0.08	0.72	0.9	-0.54	0.0098	0.17
B230219D22Rik	-0.2	0.048	0.22	0.06	0.58	0.84	0.26	0.011	0.17
Gm32202	-1.03	0.0016	0.025	-0.2	0.52	0.81	0.83	0.011	0.17
Cdc5l	-0.19	0.061	0.26	0.07	0.5	0.8	0.26	0.01	0.17
Nox4	-0.31	0.064	0.26	0.12	0.48	0.78	0.43	0.01	0.17
Chd9	-0.45	0.066	0.27	0.18	0.46	0.77	0.64	0.0098	0.17
Cyp39a1	-0.88	0.00095	0.017	-0.2	0.46	0.77	0.69	0.01	0.17
Des	1.72	0.075	0.29	-0.74	0.44	0.76	-2.46	0.011	0.17
Txn1	0.26	0.00084	0.015	0.06	0.45	0.76	-0.2	0.0097	0.17
Cox6b1	0.16	0.075	0.29	-0.07	0.43	0.75	-0.24	0.0098	0.17
C8a	-0.24	0.086	0.31	0.12	0.41	0.73	0.35	0.011	0.17
Gm3534	0.58	0.12	0.37	-0.4	0.33	0.67	-0.97	0.01	0.17
Pcp4l1	-0.49	0.12	0.38	0.31	0.32	0.66	0.8	0.01	0.17
Rnf167	0.14	0.13	0.38	-0.1	0.31	0.66	-0.24	0.011	0.17
Gm6863	2.32	0.0006	0.012	0.79	0.28	0.63	-1.53	0.011	0.17
Tmem242	0.21	0.15	0.42	-0.16	0.27	0.61	-0.37	0.011	0.17
Smim29	0.52	0.15	0.41	-0.43	0.26	0.61	-0.96	0.01	0.17
Rictor	-0.55	0.00012	0.0036	-0.18	0.2	0.54	0.37	0.01	0.17
Tvp23b	-0.15	0.22	0.51	0.16	0.19	0.53	0.31	0.01	0.17
Ppp1r2	-0.12	0.21	0.5	0.13	0.19	0.53	0.25	0.01	0.17
Amt	0.13	0.24	0.53	-0.15	0.17	0.5	-0.28	0.01	0.17
Mb21d2	0.56	4.3e-05	0.0017	0.22	0.13	0.44	-0.35	0.0098	0.17
Dapk1	0.15	0.32	0.61	-0.23	0.12	0.43	-0.38	0.011	0.17
4732465J04Rik	-0.15	0.35	0.63	0.25	0.11	0.4	0.39	0.01	0.17
Mbl1	-0.08	0.35	0.63	0.14	0.1	0.39	0.23	0.0099	0.17
Urb2	-0.13	0.46	0.72	0.31	0.074	0.33	0.44	0.01	0.17
Gm49668	0.15	0.47	0.73	-0.37	0.072	0.32	-0.51	0.01	0.17
St13	-0.03	0.76	0.9	0.21	0.025	0.18	0.24	0.01	0.17
Arf5	0.43	1.6e-06	0.00013	0.2	0.027	0.18	-0.23	0.01	0.17
Zmym5	-0.39	1e-06	8.6e-05	-0.19	0.022	0.17	0.21	0.01	0.17
Txnl4a	0.07	0.79	0.91	-0.59	0.021	0.16	-0.65	0.0099	0.17
Fam83a	0.05	0.93	0.97	1.46	0.0098	0.1	1.41	0.0098	0.17
Nrbp2	-0.83	1.6e-08	2.5e-06	-0.45	0.002	0.035	0.38	0.01	0.17
Oaf	-0.07	0.58	0.8	-0.37	0.0018	0.032	-0.31	0.01	0.17
Creb3l1	0.39	0.53	0.77	1.98	0.0015	0.029	1.59	0.0098	0.17
Sytl1	-0.16	0.3	0.6	-0.58	0.00046	0.012	-0.42	0.0098	0.17
Pacsin3	-0.14	0.23	0.53	-0.43	0.00018	0.0058	-0.3	0.0099	0.17
Aldoc	-1.64	7e-08	9.1e-06	-2.49	3.9e-15	1.1e-12	-0.84	0.0099	0.17
Txnip	-0.9	0.011	0.094	0	0.99	1	0.9	0.012	0.18
Uqcrc2	0.17	0.014	0.11	-0.01	0.94	0.98	-0.17	0.011	0.18
Gm29667	0.71	0.018	0.12	-0.04	0.9	0.97	-0.75	0.011	0.18
Neurl1a	2.47	0.021	0.14	-0.27	0.81	0.94	-2.75	0.011	0.18
Ggt6	0.36	0.023	0.14	-0.04	0.8	0.93	-0.4	0.011	0.18
Ccdc191	-0.55	0.033	0.18	0.1	0.7	0.9	0.65	0.011	0.18
Rsf1	-0.3	0.031	0.17	0.05	0.72	0.9	0.35	0.011	0.18
Atp6ap2	-0.21	0.041	0.2	0.05	0.64	0.87	0.26	0.012	0.18
Taok3	-0.45	0.0019	0.028	-0.08	0.57	0.83	0.36	0.011	0.18
Rif1	-0.31	0.056	0.24	0.1	0.52	0.81	0.41	0.011	0.18
Nelfb	0.3	0.086	0.31	-0.14	0.43	0.75	-0.44	0.012	0.18
Fbxo32	0.7	0.097	0.33	-0.38	0.38	0.71	-1.08	0.011	0.18
Usp5	0.25	0.0006	0.012	0.07	0.37	0.7	-0.19	0.011	0.18
Onecut2	-0.18	0.12	0.37	0.11	0.33	0.67	0.29	0.011	0.18
Uba6	-0.23	0.14	0.4	0.16	0.31	0.66	0.39	0.012	0.18
Senp1	0.22	0.14	0.41	-0.16	0.3	0.64	-0.38	0.011	0.18
Selenop	-0.12	0.2	0.48	0.11	0.21	0.55	0.23	0.011	0.18
Rsad1	-0.24	0.26	0.55	0.29	0.17	0.5	0.52	0.011	0.18
Gm10163	0.27	0.36	0.65	-0.48	0.11	0.4	-0.74	0.011	0.18
Gm43189	-1.54	2.4e-05	0.0011	-0.6	0.088	0.36	0.94	0.011	0.18
Tm2d2	0.07	0.44	0.71	-0.17	0.083	0.35	-0.24	0.011	0.18
Sem1	0.04	0.65	0.84	-0.17	0.041	0.24	-0.21	0.011	0.18
Nid2	0.19	0.62	0.82	-0.79	0.041	0.24	-0.99	0.011	0.18
Zfp219	0.03	0.86	0.94	-0.4	0.02	0.16	-0.43	0.012	0.18
Ccl25	0	0.99	1	0.51	0.013	0.12	0.51	0.011	0.18
Rpl10a	-0.75	2.7e-08	4.2e-06	-0.41	0.0024	0.04	0.34	0.012	0.18
Serpinf1	-0.11	0.14	0.39	-0.31	5.6e-05	0.0022	-0.2	0.011	0.18
Akr1c6	-0.24	0.014	0.11	0.01	0.96	0.99	0.24	0.012	0.19
Egr1	-0.78	0.018	0.13	0.04	0.89	0.97	0.83	0.013	0.19
Gatd3a	0.17	0.021	0.14	-0.01	0.86	0.95	-0.18	0.012	0.19
Syt1	-0.48	0.023	0.14	0.04	0.84	0.95	0.53	0.013	0.19
Ythdf2	0.34	0.02	0.13	-0.03	0.86	0.95	-0.36	0.012	0.19
Zbed6	-0.44	0.0064	0.065	-0.03	0.83	0.94	0.4	0.012	0.19
Hspb6	0.69	0.035	0.18	-0.13	0.7	0.9	-0.81	0.013	0.19
Prkci	-0.28	0.042	0.21	0.06	0.66	0.88	0.34	0.012	0.19
Chac2	-0.41	0.0019	0.028	-0.08	0.55	0.82	0.33	0.012	0.19
Zfp146	-0.2	0.094	0.33	0.1	0.43	0.75	0.3	0.013	0.19
Alcam	-0.42	0.00083	0.015	-0.1	0.41	0.73	0.31	0.012	0.19
Tmt1b	0.29	0.00073	0.014	0.08	0.39	0.72	-0.22	0.012	0.19
Igfbp6	1.29	0.11	0.35	-0.73	0.38	0.71	-2.02	0.013	0.19
Gnpda1	0.47	0.00073	0.014	0.13	0.37	0.71	-0.35	0.012	0.19
Bdp1	-0.23	0.16	0.42	0.17	0.29	0.64	0.4	0.012	0.19
E130307A14Rik	0.61	0.18	0.46	-0.53	0.26	0.61	-1.14	0.012	0.19
Emc10	0.11	0.24	0.54	-0.12	0.19	0.53	-0.22	0.012	0.19
Cdk8	-0.37	0.00012	0.0036	-0.13	0.18	0.52	0.24	0.012	0.19
Prlr	-0.7	8.5e-05	0.0028	-0.25	0.16	0.48	0.45	0.012	0.19
Ddx17	-0.07	0.39	0.67	0.13	0.098	0.38	0.2	0.012	0.19
Lacc1	0.2	0.43	0.7	-0.45	0.087	0.36	-0.66	0.012	0.19
Elf3	-0.22	0.81	0.92	1.96	0.024	0.18	2.18	0.012	0.19
Ap5m1	-0.01	0.96	0.99	0.34	0.016	0.14	0.34	0.013	0.19
Rnf103	-0.08	0.34	0.63	-0.3	0.0006	0.015	-0.22	0.013	0.19
Gm42679	1.19	0.015	0.11	-0.02	0.98	0.99	-1.21	0.013	0.2
Psmc3	0.22	0.015	0.11	0	0.98	0.99	-0.23	0.013	0.2
Ftl1	0.28	0.01	0.088	0.01	0.93	0.98	-0.27	0.013	0.2
Mrpl58	0.36	0.0095	0.084	0.02	0.9	0.97	-0.34	0.014	0.2
Wsb1	-0.61	0.02	0.13	0.04	0.87	0.96	0.65	0.013	0.2
Scn1b	1.61	0.0072	0.07	0.14	0.82	0.94	-1.47	0.014	0.2
Acbd5	-0.24	0.034	0.18	0.04	0.73	0.91	0.27	0.014	0.2
Hspb7	4.02	0.031	0.17	-0.64	0.74	0.91	-4.66	0.013	0.2
Uck1	0.3	0.0046	0.052	0.04	0.7	0.9	-0.26	0.014	0.2
ENSMUSG00000121283	-0.59	0.0024	0.033	-0.11	0.57	0.84	0.48	0.014	0.2
Pabpc1	-0.1	0.069	0.27	0.03	0.52	0.81	0.13	0.014	0.2
Gabpa	-0.47	0.002	0.029	-0.1	0.53	0.81	0.37	0.014	0.2
Rcn2	-0.3	0.085	0.31	0.12	0.47	0.78	0.43	0.013	0.2
Dhx36	-0.13	0.091	0.32	0.06	0.46	0.77	0.19	0.014	0.2
Speg	1.24	0.085	0.31	-0.55	0.45	0.77	-1.79	0.013	0.2
Tgfa	-0.21	0.083	0.3	0.09	0.46	0.77	0.29	0.013	0.2
mt-Rnr2	-0.62	0.0012	0.02	-0.15	0.43	0.75	0.47	0.014	0.2
Rabgef1	0.26	0.1	0.34	-0.14	0.41	0.73	-0.4	0.013	0.2
Foxj3	-0.25	0.11	0.35	0.13	0.39	0.72	0.38	0.013	0.2
Ptpa	0.26	0.00084	0.015	0.07	0.38	0.72	-0.19	0.013	0.2
Drap1	0.14	0.13	0.38	-0.09	0.35	0.69	-0.23	0.014	0.2
Ndufaf2	-0.28	0.13	0.39	0.18	0.33	0.68	0.46	0.013	0.2
Mybbp1a	0.25	0.14	0.4	-0.17	0.32	0.66	-0.42	0.013	0.2
Mcur1	0.29	0.00045	0.01	0.09	0.29	0.64	-0.2	0.014	0.2
U2surp	-0.33	0.00036	0.0086	-0.1	0.27	0.62	0.23	0.014	0.2
Retreg2	0.12	0.2	0.49	-0.11	0.23	0.57	-0.23	0.013	0.2
Gm10509	-0.31	0.25	0.54	0.35	0.2	0.53	0.66	0.013	0.2
Adgrd1	0.58	0.25	0.55	-0.72	0.18	0.52	-1.3	0.014	0.2
Pcnp	-0.1	0.28	0.57	0.13	0.17	0.5	0.23	0.013	0.2
Gm32063	0.28	0.29	0.58	-0.38	0.16	0.48	-0.66	0.013	0.2
Nr1i3	-0.24	0.31	0.6	0.34	0.15	0.47	0.58	0.014	0.2
Hexd	0.16	0.34	0.63	-0.26	0.14	0.45	-0.42	0.013	0.2
Dleu2	-0.14	0.35	0.64	0.22	0.13	0.44	0.36	0.014	0.2
Smtnl1	2.87	0.37	0.66	-5.43	0.1	0.39	-8.3	0.013	0.2
Prrc1	0.42	3.2e-05	0.0013	0.17	0.087	0.36	-0.24	0.014	0.2
Prdx3	0.05	0.47	0.73	-0.12	0.084	0.35	-0.17	0.014	0.2
Hnf4g	-0.61	0.5	0.75	1.57	0.068	0.31	2.18	0.013	0.2
Gna14	0.15	0.58	0.8	-0.55	0.056	0.29	-0.7	0.013	0.2
Gm31333	0.12	0.66	0.85	-0.62	0.045	0.25	-0.74	0.014	0.2
Bcl2l12	0.08	0.75	0.89	-0.53	0.036	0.22	-0.61	0.014	0.2
Gm12366	0.13	0.75	0.89	-0.99	0.033	0.21	-1.13	0.013	0.2
Tmem44	-0.09	0.74	0.89	0.57	0.034	0.21	0.66	0.013	0.2
Tmtc3	-0.04	0.81	0.92	0.33	0.027	0.19	0.36	0.014	0.2
Cyp2d26	-0.03	0.78	0.91	0.24	0.028	0.19	0.27	0.013	0.2
Pls1	0.01	0.99	1	1.69	0.013	0.12	1.68	0.013	0.2
Picalm	0.01	0.91	0.97	0.16	0.01	0.11	0.15	0.014	0.2
Mthfd1l	0.39	0.44	0.71	1.54	0.0025	0.041	1.15	0.013	0.2
Mid1ip1	-0.14	0.56	0.79	-0.74	0.0022	0.038	-0.6	0.013	0.2
Rnaseh2a	-0.1	0.5	0.75	-0.47	0.0018	0.032	-0.37	0.013	0.2
Tst	-0.08	0.43	0.7	-0.33	0.0012	0.025	-0.25	0.014	0.2
Kcp	-0.25	0.27	0.57	-0.81	0.00042	0.011	-0.57	0.013	0.2
Pkp4	0.19	0.025	0.15	0.41	2.7e-06	0.00017	0.21	0.013	0.2
Lamp1	0.15	0.015	0.11	0.31	9.8e-07	7e-05	0.15	0.014	0.2
Myl2	8.42	0.016	0.12	0	1	1	-8.55	0.015	0.21
Pdk4	1.43	0.015	0.11	0	1	1	-1.43	0.015	0.21
Brd1	-0.29	0.01	0.089	-0.02	0.9	0.97	0.28	0.015	0.21
Dmgdh	0.22	0.035	0.18	-0.03	0.76	0.92	-0.26	0.015	0.21
Spc24	0.43	0.043	0.21	-0.09	0.69	0.9	-0.52	0.015	0.21
Acvr2a	-0.23	0.044	0.21	0.05	0.67	0.88	0.27	0.014	0.21
Zbtb41	-0.23	0.057	0.25	0.06	0.62	0.86	0.29	0.015	0.21
Slco1a4	-1.12	0.0021	0.03	-0.23	0.53	0.82	0.89	0.014	0.21
Smim15	-0.21	0.08	0.3	0.08	0.51	0.8	0.29	0.015	0.21
Nfkbib	0.19	0.085	0.31	-0.08	0.49	0.79	-0.27	0.015	0.21
Prrc2c	-0.16	0.085	0.31	0.06	0.48	0.78	0.22	0.014	0.21
Zfp994	-0.33	0.11	0.35	0.16	0.43	0.75	0.48	0.015	0.21
Ddx42	-0.25	0.0013	0.021	-0.06	0.44	0.75	0.19	0.015	0.21
Camta1	0.38	0.11	0.35	-0.21	0.4	0.72	-0.59	0.015	0.21
Arfgef1	0.51	0.0009	0.016	0.13	0.38	0.72	-0.37	0.014	0.21
Myoz2	4.63	0.11	0.35	-2.69	0.38	0.71	-7.32	0.014	0.21
Mtx2	0.19	0.13	0.39	-0.12	0.35	0.69	-0.31	0.014	0.21
Zfp280c	-0.88	0.00079	0.015	-0.24	0.35	0.69	0.64	0.015	0.21
Pop5	0.22	0.14	0.4	-0.15	0.33	0.68	-0.37	0.014	0.21
Glrx5	0.4	0.0005	0.011	0.12	0.29	0.64	-0.28	0.015	0.21
Msrb1	0.09	0.18	0.45	-0.07	0.28	0.63	-0.16	0.014	0.21
Espn	-0.84	0.22	0.51	0.8	0.23	0.57	1.65	0.015	0.21
Aebp2	-0.14	0.28	0.57	0.17	0.19	0.52	0.31	0.016	0.21
Keap1	0.07	0.35	0.64	-0.1	0.14	0.46	-0.17	0.016	0.21
Slc12a8	-0.87	0.4	0.68	1.56	0.11	0.41	2.43	0.015	0.21
Gm56977	0.5	0.41	NA	-1.15	0.11	0.4	-1.65	0.015	0.21
Tmem183a	0.07	0.47	0.73	-0.16	0.085	0.35	-0.22	0.014	0.21
Sema6c	0.41	0.51	0.76	-1.12	0.08	0.34	-1.53	0.015	0.21
Btf3-ps1	0.27	0.58	0.8	-1.07	0.064	0.31	-1.35	0.015	0.21
Abhd17a	0.06	0.56	0.79	-0.19	0.065	0.31	-0.25	0.014	0.21
Lima1	-0.03	0.76	0.9	0.24	0.033	0.21	0.27	0.014	0.21
Hint1	0.02	0.81	0.92	-0.16	0.03	0.2	-0.18	0.015	0.21
Stx1a	0.08	0.9	0.96	-1.71	0.025	0.18	-1.79	0.015	0.21
Ranbp2	-0.01	0.96	0.99	0.21	0.019	0.15	0.22	0.015	0.21
Gm2814	-1.75	2.2e-06	0.00016	-0.83	0.019	0.15	0.92	0.015	0.21
Plekhg1	0.01	0.98	0.99	0.64	0.017	0.14	0.64	0.015	0.21
F2rl1	0.07	0.94	NA	2.06	0.015	0.13	1.99	0.014	0.21
Dnajc17	0.03	0.9	0.96	0.61	0.015	0.13	0.58	0.015	0.21
Btnl9	0.04	0.85	0.94	0.6	0.01	0.1	0.56	0.015	0.21
Nbeal1	0.02	0.85	0.94	0.29	0.01	0.1	0.27	0.016	0.21
Rpl15-ps3	-0.04	0.83	0.93	-0.52	0.0086	0.094	-0.47	0.015	0.21
Srbd1	-0.04	0.8	0.92	-0.42	0.008	0.089	-0.38	0.014	0.21
Atp2a3	0.27	0.76	0.9	2.43	0.0065	0.078	2.16	0.015	0.21
Ndufa8	-0.03	0.7	0.87	-0.24	0.0052	0.067	-0.21	0.015	0.21
Gjb1	-0.03	0.68	0.86	-0.24	0.0042	0.058	-0.21	0.014	0.21
Sult1a1	-0.08	0.6	0.81	-0.48	0.0032	0.048	-0.39	0.015	0.21
Hivep1	0.17	0.44	0.71	0.71	0.0014	0.027	0.54	0.014	0.21
Cyp2c37	0.28	0.23	0.52	0.84	0.00027	0.008	0.56	0.015	0.21
Slc25a22	-0.21	0.062	0.26	-0.49	1.8e-05	0.00085	-0.28	0.015	0.21
Tmem64	0.17	0.045	0.21	0.37	1.2e-05	0.0006	0.2	0.015	0.21
Sqle	-4.2	3e-19	5.3e-16	-5.45	9e-28	9.1e-25	-1.25	0.015	0.21
Naa50	-0.19	0.014	0.11	-0.01	0.94	0.98	0.19	0.016	0.22
Twf2	0.93	0.025	0.15	-0.06	0.88	0.96	-0.99	0.016	0.22
Dnajc25	-0.25	0.027	0.16	0.02	0.85	0.95	0.27	0.016	0.22
Higd1a	0.29	0.027	0.16	-0.02	0.85	0.95	-0.31	0.016	0.22
Trarg1	1.77	0.011	0.092	0.15	0.85	0.95	-1.62	0.016	0.22
2700097O09Rik	-0.45	0.0095	0.084	-0.03	0.84	0.95	0.42	0.016	0.22
Cetn3	-0.23	0.031	0.17	0.02	0.82	0.94	0.25	0.016	0.22
Errfi1	-0.29	0.041	0.2	0.05	0.73	0.91	0.34	0.017	0.22
Gm30842	-0.55	0.043	0.21	0.1	0.71	0.9	0.65	0.016	0.22
Mettl17	-0.42	0.051	0.23	0.09	0.67	0.88	0.51	0.017	0.22
Epn1	0.26	0.0045	0.051	0.04	0.66	0.88	-0.22	0.016	0.22
Mfsd14b	-0.34	0.0042	0.049	-0.05	0.65	0.88	0.29	0.016	0.22
Pgap1	-0.3	0.051	0.23	0.07	0.65	0.87	0.37	0.016	0.22
Wdr91	-0.51	0.0033	0.042	-0.09	0.6	0.85	0.42	0.016	0.22
Usp45	-0.24	0.07	0.28	0.08	0.56	0.83	0.32	0.016	0.22
Hspa1l	1.77	0.083	NA	-0.8	0.48	0.78	-2.57	0.016	0.22
Arhgef40	-0.45	0.099	0.33	0.21	0.45	0.77	0.66	0.016	0.22
Psmd3	0.22	0.0017	0.026	0.05	0.45	0.77	-0.17	0.017	0.22
4921524J17Rik	-0.5	0.0011	0.018	-0.13	0.38	0.71	0.36	0.017	0.22
Art1	3.88	0.14	0.41	-2.79	0.32	0.67	-6.66	0.016	0.22
Zfyve21	0.17	0.17	0.45	-0.13	0.31	0.66	-0.29	0.017	0.22
Ndst1	0.09	0.21	0.5	-0.08	0.25	0.6	-0.16	0.016	0.22
Snd1	0.51	0.00037	0.0087	0.16	0.25	0.6	-0.34	0.016	0.22
Fbh1	0.16	0.33	0.62	-0.24	0.16	0.48	-0.4	0.016	0.22
Mrpl4	0.08	0.35	0.64	-0.13	0.15	0.47	-0.22	0.016	0.22
Chchd1	0.1	0.38	0.67	-0.17	0.14	0.45	-0.27	0.016	0.22
Sqstm1	0.32	8.9e-05	0.0029	0.12	0.13	0.44	-0.2	0.016	0.22
Srgap1	-0.33	0.42	0.69	0.61	0.12	0.42	0.94	0.017	0.22
Slc25a37	-0.09	0.44	0.71	0.18	0.1	0.39	0.27	0.016	0.22
Rab35	0.09	0.48	0.74	-0.21	0.097	0.38	-0.3	0.017	0.22
Tlr12	0.98	1.8e-05	0.00084	0.44	0.058	0.29	-0.54	0.016	0.22
Mbd1	-0.12	0.68	0.86	0.58	0.049	0.26	0.7	0.017	0.22
Trim46	-0.32	0.76	NA	2	0.041	0.24	2.32	0.016	0.22
Pold2	0.04	0.78	0.91	-0.32	0.036	0.22	-0.36	0.016	0.22
Hspa4	-0.03	0.77	0.9	0.23	0.036	0.22	0.26	0.017	0.22
Rps6	-0.66	6.8e-06	0.00039	-0.31	0.035	0.22	0.35	0.017	0.22
Plekhj1	0.02	0.87	0.95	-0.25	0.028	0.19	-0.27	0.016	0.22
Prr15l	-0.09	0.92	0.97	1.85	0.02	0.16	1.93	0.016	0.22
Rab27b	0.11	0.85	0.94	1.54	0.011	0.11	1.43	0.016	0.22
Acad11	0.03	0.77	0.91	0.24	0.0075	0.086	0.22	0.017	0.22
Sdha	0.21	3e-07	3.1e-05	0.11	0.0069	0.081	-0.1	0.016	0.22
Abhd14a	-0.07	0.66	0.85	-0.48	0.0055	0.069	-0.41	0.016	0.22
Sdcbp2	0.92	0.53	NA	3.96	0.0041	0.058	3.04	0.016	0.22
Gnb2	-0.05	0.61	0.82	-0.31	0.0035	0.052	-0.25	0.016	0.22
Igf1	-0.06	0.61	0.82	-0.33	0.0036	0.052	-0.27	0.016	0.22
Rbm4	-0.08	0.49	0.75	-0.38	0.0024	0.04	-0.29	0.016	0.22
Josd2	-0.12	0.48	0.74	-0.52	0.0019	0.035	-0.4	0.016	0.22
Selenot	0.05	0.39	0.67	0.21	0.0011	0.024	0.15	0.016	0.22
Rpl9	-0.38	1.4e-09	3e-07	-0.23	0.00028	0.0083	0.15	0.016	0.22
Nagk	0.19	0.12	0.38	0.47	0.00012	0.0043	0.28	0.016	0.22
Ptp4a3	1.1	0.018	0.12	0	1	1	-1.1	0.018	0.23
Gm6311	0.69	0.019	0.13	0.01	0.98	0.99	-0.68	0.018	0.23
Gm7292	1.87	0.013	NA	0.13	0.87	0.96	-1.74	0.017	0.23
Serpina12	0.55	0.029	0.17	-0.05	0.85	0.95	-0.59	0.018	0.23
Poll	0.37	0.011	0.094	0.03	0.85	0.95	-0.35	0.017	0.23
Eva1a	-0.25	0.032	0.18	0.03	0.81	0.94	0.28	0.017	0.23
Lgr5	-0.6	0.0087	0.08	-0.06	0.81	0.93	0.54	0.017	0.23
Sod3	0.32	0.039	0.2	-0.05	0.77	0.92	-0.37	0.018	0.23
Trappc6b	-0.24	0.0083	0.078	-0.03	0.77	0.92	0.22	0.018	0.23
Kmt2a	-0.23	0.044	0.21	0.04	0.73	0.91	0.27	0.018	0.23
Cdc37	0.2	0.0046	0.053	0.03	0.63	0.87	-0.16	0.018	0.23
Idh3b	0.2	0.0045	0.052	0.03	0.63	0.87	-0.17	0.018	0.23
Tprg1l	0.16	0.064	0.26	-0.04	0.62	0.86	-0.21	0.018	0.23
Tle5	0.21	0.067	0.27	-0.06	0.6	0.85	-0.27	0.019	0.23
Cp	0.19	0.062	0.26	-0.05	0.61	0.85	-0.24	0.017	0.23
Abcb8	0.17	0.086	0.31	-0.06	0.53	0.82	-0.24	0.019	0.23
Kat2b	-0.45	0.0018	0.027	-0.11	0.45	0.76	0.34	0.018	0.23
Shld2	-0.29	0.12	0.37	0.15	0.42	0.75	0.43	0.018	0.23
Lgals4	-0.64	0.12	0.36	0.32	0.43	0.75	0.96	0.018	0.23
Eea1	-0.33	0.0016	0.024	-0.08	0.43	0.75	0.25	0.017	0.23
Arsg	0.37	0.12	0.37	-0.2	0.42	0.74	-0.57	0.018	0.23
Tmed4	-0.1	0.14	0.4	0.06	0.4	0.73	0.15	0.018	0.23
Nup98	-0.14	0.17	0.44	0.1	0.33	0.68	0.24	0.017	0.23
4930431P19Rik	0.67	0.24	0.53	-0.79	0.23	0.58	-1.46	0.018	0.23
Prxl2c	-0.1	0.26	0.55	0.11	0.22	0.57	0.21	0.018	0.23
Cfhr3	-0.37	0.31	0.6	0.47	0.19	0.53	0.84	0.018	0.23
Gm4739	2.51	0.29	NA	-3.39	0.18	0.52	-5.91	0.018	0.23
Nxpe4	0.4	0.36	0.65	-0.65	0.16	0.49	-1.05	0.018	0.23
Cobl	0.17	0.34	0.63	-0.25	0.16	0.48	-0.41	0.017	0.23
Ptms	0.09	0.38	0.66	-0.14	0.14	0.45	-0.23	0.017	0.23
Lppos	0.17	0.41	0.69	-0.32	0.13	0.44	-0.49	0.017	0.23
Ppara	-0.12	0.4	0.68	0.22	0.13	0.44	0.34	0.018	0.23
ENSMUSG00000121500	-0.12	0.44	0.71	0.26	0.12	0.42	0.38	0.018	0.23
Cryzl2	0.4	6.8e-05	0.0023	0.17	0.1	0.39	-0.23	0.018	0.23
Plvap	0.46	5.8e-05	0.0021	0.19	0.095	0.37	-0.27	0.019	0.23
Kansl3	0.04	0.58	0.8	-0.14	0.074	0.33	-0.18	0.018	0.23
Slc4a7	-0.07	0.69	0.86	0.34	0.054	0.28	0.42	0.019	0.23
Gm33989	0.08	0.71	0.88	-0.45	0.046	0.25	-0.54	0.018	0.23
Brms1l	-0.13	0.74	0.89	0.78	0.042	0.24	0.91	0.017	0.23
Cenpv	0.03	0.82	0.93	-0.24	0.035	0.22	-0.27	0.018	0.23
Neu2	-0.01	0.96	0.99	0.7	0.028	0.19	0.72	0.017	0.23
Aldh9a1	0.01	0.88	0.96	-0.16	0.027	0.19	-0.17	0.018	0.23
Cdca7	-0.07	0.9	0.96	1.21	0.026	0.18	1.28	0.017	0.23
Dtna	0.04	0.97	0.99	-2.47	0.022	0.17	-2.51	0.017	0.23
Pcif1	-0.03	0.89	0.96	-0.53	0.012	0.12	-0.5	0.018	0.23
Ccdc71	-0.04	0.78	0.91	-0.37	0.0091	0.097	-0.33	0.018	0.23
Srpk1	-0.06	0.6	0.81	-0.34	0.0041	0.057	-0.28	0.017	0.23
Cul5	0.1	0.41	0.68	0.37	0.0017	0.032	0.27	0.019	0.23
Dpyd	-0.09	0.35	0.64	-0.3	0.001	0.022	-0.22	0.018	0.23
Acot11	1.77	9.6e-13	4.7e-10	1.2	1.4e-06	9.6e-05	-0.57	0.018	0.23
Pklr	-0.44	0.011	0.09	-0.85	8.5e-07	6.1e-05	-0.41	0.018	0.23
Fdft1	-1.05	6.5e-12	2.8e-09	-1.41	3.3e-20	1.7e-17	-0.37	0.017	0.23
Matr3	-0.21	0.019	0.13	0	0.99	1	0.21	0.019	0.24
Ikzf1	0.98	0.025	0.15	-0.04	0.94	0.98	-1.01	0.02	0.24
Prpf38b	-0.34	0.017	0.12	-0.01	0.95	0.98	0.33	0.02	0.24
Sf3b1	-0.22	0.016	0.12	-0.01	0.93	0.98	0.21	0.02	0.24
Alg5	0.18	0.029	0.17	-0.01	0.91	0.97	-0.19	0.02	0.24
Top1	-0.24	0.03	0.17	0.01	0.89	0.97	0.26	0.021	0.24
Fam151b	-0.51	0.037	0.19	0.05	0.83	0.94	0.56	0.02	0.24
Fbln2	1.29	0.011	0.091	0.12	0.81	0.94	-1.17	0.02	0.24
Gm47140	-0.64	0.044	0.21	0.09	0.77	0.92	0.72	0.02	0.24
Mdh1	0.19	0.04	0.2	-0.03	0.78	0.92	-0.21	0.019	0.24
Gm4217	0.96	0.0082	0.077	0.13	0.73	0.91	-0.83	0.02	0.24
Zfp131	-0.31	0.0078	0.074	-0.04	0.73	0.91	0.27	0.02	0.24
Ndufaf7	0.35	0.059	0.25	-0.08	0.68	0.89	-0.43	0.02	0.24
Cox19	0.47	0.0054	0.058	0.08	0.64	0.87	-0.39	0.02	0.24
Foxp2	-0.81	0.005	0.055	-0.13	0.64	0.87	0.68	0.019	0.24
Abcb6	0.35	0.0049	0.054	0.06	0.64	0.87	-0.29	0.019	0.24
Casq2	3.6	0.063	0.26	-1.09	0.6	0.85	-4.68	0.019	0.24
Rp2	-0.41	0.0046	0.052	-0.08	0.6	0.85	0.33	0.02	0.24
Gm2415	-0.56	0.082	0.3	0.17	0.58	0.84	0.73	0.019	0.24
Pcgf3	-0.18	0.072	0.28	0.05	0.59	0.84	0.23	0.019	0.24
Slc25a39	0.11	0.071	0.28	-0.03	0.59	0.84	-0.15	0.019	0.24
Snapc1	-0.56	0.0041	0.048	-0.11	0.59	0.84	0.45	0.021	0.24
Aldh4a1	0.24	0.0037	0.045	0.05	0.57	0.84	-0.2	0.02	0.24
Pawr	-0.3	0.097	0.33	0.11	0.52	0.81	0.41	0.02	0.24
Rpl31-ps8	0.47	0.091	0.32	-0.18	0.52	0.81	-0.65	0.019	0.24
Cdk2ap1rt	-1.94	0.0029	0.038	-0.4	0.52	0.8	1.54	0.019	0.24
Tceal9	-0.32	0.11	0.35	0.14	0.48	0.78	0.46	0.02	0.24
Senp7	-0.33	0.12	0.37	0.16	0.45	0.77	0.49	0.02	0.24
E130102H24Rik	-0.91	0.0024	0.033	-0.22	0.46	0.77	0.7	0.021	0.24
Gm39079	-0.25	0.13	0.38	0.13	0.43	0.75	0.38	0.021	0.24
Dctn1	0.21	0.15	0.42	-0.13	0.39	0.72	-0.34	0.021	0.24
Stxbp3	-0.13	0.16	0.43	0.08	0.37	0.71	0.22	0.02	0.24
Otud4	-0.29	0.0012	0.02	-0.08	0.36	0.7	0.2	0.02	0.24
Zfp207	-0.11	0.19	0.47	0.08	0.33	0.67	0.19	0.021	0.24
Cideb	0.09	0.17	0.45	-0.07	0.33	0.67	-0.16	0.019	0.24
Gngt1	0.68	0.19	0.47	-0.6	0.3	0.65	-1.28	0.02	0.24
Vps35l	0.17	0.21	0.5	-0.15	0.29	0.64	-0.32	0.02	0.24
Nfib	-0.28	0.00068	0.013	-0.09	0.29	0.64	0.19	0.019	0.24
Nlrp6	-0.47	0.00069	0.013	-0.15	0.28	0.63	0.32	0.021	0.24
Mad1l1	0.16	0.24	0.53	-0.15	0.26	0.61	-0.31	0.02	0.24
Rev1	-0.26	0.23	0.52	0.24	0.26	0.61	0.5	0.02	0.24
Thoc3	0.37	0.00047	0.01	0.13	0.24	0.59	-0.24	0.02	0.24
Gm56535	-0.73	0.27	0.57	0.75	0.22	0.57	1.48	0.02	0.24
Gm42047	-0.47	0.27	0.57	0.54	0.21	0.56	1.01	0.019	0.24
Hira	-0.2	0.3	0.59	0.25	0.21	0.55	0.45	0.02	0.24
Mllt1	0.16	0.29	0.58	-0.2	0.21	0.55	-0.36	0.019	0.24
Psip1	-0.45	0.00027	0.0069	-0.16	0.19	0.52	0.28	0.02	0.24
Angptl7	0.61	0.34	NA	-1.01	0.17	0.5	-1.62	0.02	0.24
Cptp	0.11	0.37	0.66	-0.18	0.16	0.49	-0.29	0.02	0.24
Tcp11l1	0.26	0.42	0.69	-0.5	0.14	0.46	-0.76	0.021	0.24
Wrap53	0.12	0.43	0.7	-0.25	0.13	0.44	-0.38	0.019	0.24
Gm7967	0.63	0.51	NA	-1.92	0.085	0.35	-2.55	0.02	0.24
Sh3tc1	-0.12	0.58	0.8	0.38	0.085	0.35	0.5	0.021	0.24
Zfp112	0.17	0.61	0.82	-0.62	0.077	0.33	-0.79	0.02	0.24
Nabp1	-0.09	0.64	0.84	0.34	0.062	0.3	0.43	0.019	0.24
Ugt1a1	-0.05	0.68	0.86	0.25	0.053	0.28	0.3	0.019	0.24
Inhba	-1.27	2.2e-05	0.00099	-0.57	0.056	0.28	0.7	0.02	0.24
Dynll2	0.23	1.5e-05	0.00074	0.11	0.045	0.25	-0.12	0.02	0.24
Psmb9	0.09	0.79	0.91	-0.68	0.039	0.23	-0.77	0.019	0.24
Usp31	-0.02	0.9	0.96	0.36	0.032	0.21	0.39	0.02	0.24
Snx9	0.33	7.2e-06	0.00041	0.16	0.031	0.2	-0.17	0.02	0.24
Tppp	-0.02	0.94	0.98	0.56	0.025	0.18	0.58	0.02	0.24
Serhl	0	0.98	0.99	-0.27	0.023	0.17	-0.27	0.019	0.24
Tmem33	0.01	0.95	0.98	0.29	0.017	0.14	0.28	0.02	0.24
Tns1	0.02	0.91	0.97	0.32	0.015	0.13	0.31	0.02	0.24
Olfm1	0.08	0.79	0.91	0.7	0.012	0.11	0.63	0.02	0.24
Pcbd1	-0.02	0.76	0.9	-0.19	0.009	0.096	-0.17	0.02	0.24
Park7	-0.02	0.76	0.9	-0.19	0.0085	0.093	-0.17	0.019	0.24
Fam107b	0.06	0.72	0.88	0.41	0.0073	0.084	0.35	0.02	0.24
Kng2	-0.49	3.6e-07	3.6e-05	-0.27	0.0062	0.075	0.23	0.019	0.24
Zcchc8	-0.08	0.62	0.83	-0.45	0.0047	0.063	-0.37	0.019	0.24
Rnd2	-0.1	0.56	0.79	-0.48	0.0039	0.055	-0.38	0.02	0.24
Inhbb	0.27	0.55	0.78	1.31	0.0037	0.053	1.04	0.019	0.24
Spop	0.04	0.53	0.77	0.19	0.0033	0.05	0.15	0.02	0.24
Iars2	0.09	0.22	0.51	0.27	0.00041	0.011	0.17	0.019	0.24
Ube2i	-0.09	0.18	0.45	-0.25	0.00025	0.0076	-0.16	0.019	0.24
Mrps35	-0.21	0.14	0.39	-0.55	0.00015	0.0051	-0.34	0.02	0.24
ENSMUSG00000121816	-1.52	8.4e-10	1.9e-07	-0.94	0.00014	0.0049	0.58	0.02	0.24
Serinc3	0.15	0.053	0.24	0.32	2.2e-05	0.001	0.18	0.02	0.24
H2-Q7	-0.57	0.0059	0.062	-1.06	3.5e-07	2.9e-05	-0.49	0.019	0.24
Crim1	0.36	0.0016	0.025	0.61	6.9e-08	6.5e-06	0.25	0.02	0.24
Trmt112-ps2	5.56	0.024	0.15	0	1	1	-5.68	0.021	0.25
Lin7c	-0.21	0.019	0.13	-0.01	0.95	0.99	0.21	0.022	0.25
Ptk2b	0.23	0.019	0.13	0	0.96	0.99	-0.22	0.021	0.25
Slc4a8	2.05	0.019	0.13	0.03	0.97	0.99	-2.01	0.021	0.25
Mrpl11	0.33	0.027	0.16	-0.01	0.94	0.98	-0.35	0.021	0.25
Ubxn7	-0.29	0.028	0.16	0.01	0.92	0.98	0.3	0.022	0.25
Tsnax	0.18	0.033	0.18	-0.01	0.88	0.96	-0.19	0.022	0.25
Xlr4b	-1.88	0.032	0.17	0.12	0.88	0.96	2	0.022	0.25
ENSMUSG00000121507	-0.43	0.015	0.11	-0.03	0.89	0.96	0.4	0.022	0.25
Gtf2a2	-0.29	0.014	0.11	-0.02	0.86	0.96	0.27	0.021	0.25
Brwd3	-0.43	0.013	0.1	-0.03	0.84	0.95	0.39	0.022	0.25
Zc3h4	0.41	0.041	0.2	-0.05	0.8	0.93	-0.46	0.021	0.25
Gys1	1.16	0.049	0.23	-0.2	0.74	0.91	-1.36	0.021	0.25
Wtap	-0.19	0.062	0.26	0.04	0.69	0.89	0.23	0.022	0.25
Rnf181	0.22	0.0066	0.066	0.03	0.66	0.88	-0.18	0.022	0.25
Aldh1a7	0.41	0.0063	0.065	0.06	0.67	0.88	-0.34	0.021	0.25
Commd1	0.41	0.0063	0.065	0.07	0.66	0.88	-0.34	0.022	0.25
Zfp677	-0.91	0.082	0.3	0.26	0.59	0.84	1.18	0.022	0.25
Mrpl19	-0.56	0.0043	0.05	-0.11	0.58	0.84	0.45	0.021	0.25
Tmtc2	-0.68	0.0021	0.03	-0.17	0.45	0.77	0.52	0.021	0.25
Arrb1	-0.35	0.15	0.42	0.21	0.4	0.73	0.56	0.022	0.25
Yipf3	0.3	0.0014	0.023	0.08	0.37	0.71	-0.21	0.022	0.25
Taok1	-0.1	0.18	0.46	0.07	0.34	0.69	0.18	0.021	0.25
Snrpn	0.58	0.001	0.018	0.19	0.31	0.66	-0.4	0.022	0.25
Tuba8	0.77	0.24	0.53	-0.77	0.26	0.6	-1.54	0.021	0.25
Spg21	0.18	0.28	0.57	-0.2	0.24	0.58	-0.39	0.023	0.25
Lancl1	0.14	0.3	0.59	-0.17	0.22	0.57	-0.31	0.022	0.25
Herpud1	-0.25	0.29	0.58	0.29	0.22	0.56	0.54	0.021	0.25
Chmp1b	-0.07	0.35	0.63	0.11	0.19	0.52	0.18	0.022	0.25
Tatdn3	0.18	0.4	0.68	-0.33	0.15	0.47	-0.51	0.021	0.25
Poli	0.17	0.45	0.71	-0.35	0.14	0.45	-0.52	0.022	0.25
Clic5	1.4	0.00016	0.0045	0.56	0.13	0.45	-0.83	0.022	0.25
Egfem1	-0.47	0.47	0.73	1	0.12	0.42	1.48	0.022	0.25
Slco1b2	-0.06	0.47	0.73	0.14	0.12	0.42	0.2	0.021	0.25
Cecr2	-0.76	9.6e-05	0.0031	-0.31	0.11	0.4	0.45	0.022	0.25
Pex16	0.05	0.7	0.87	-0.23	0.057	0.29	-0.27	0.021	0.25
Gm15501	-0.64	2e-05	0.00091	-0.3	0.048	0.26	0.34	0.022	0.25
Naca	-0.37	1.8e-05	0.00084	-0.17	0.047	0.26	0.2	0.022	0.25
Slc22a18	0.39	1e-05	0.00054	0.19	0.035	0.22	-0.2	0.021	0.25
Mt2	-0.03	0.96	0.99	1.15	0.027	0.19	1.18	0.022	0.25
Atp5po	-0.05	0.47	0.73	-0.22	0.0028	0.044	-0.17	0.022	0.25
Vma21	0.07	0.37	0.65	0.23	0.0016	0.031	0.16	0.022	0.25
Desi1	-0.08	0.32	0.61	-0.26	0.0012	0.025	-0.18	0.022	0.25
Cd63	0.53	0.32	0.61	1.71	0.0011	0.023	1.19	0.022	0.25
Scnm1	-0.2	0.15	0.42	-0.53	0.00029	0.0085	-0.33	0.021	0.25
Cfap54	1.03	0.12	0.37	2.46	0.00018	0.0059	1.43	0.021	0.25
Gm15998	-0.75	0.048	0.22	-1.7	2.9e-05	0.0013	-0.95	0.021	0.25
Adgrv1	1.11	0.00047	0.01	1.81	9e-09	1e-06	0.7	0.021	0.25
Hamp2	-1.86	3.9e-06	0.00025	-2.79	6.2e-12	1.4e-09	-0.93	0.022	0.25
Mosmo	-0.34	0.027	0.16	0.01	0.95	0.99	0.35	0.023	0.26
Syde2	-0.49	0.029	0.17	0.02	0.94	0.98	0.51	0.023	0.26
Luc7l3	-0.33	0.029	0.16	0.01	0.94	0.98	0.35	0.024	0.26
Gpr180	0.23	0.02	0.13	0.01	0.94	0.98	-0.22	0.023	0.26
Akt2	0.14	0.035	0.18	-0.01	0.89	0.97	-0.15	0.024	0.26
Tcea1	-0.21	0.032	0.18	0.01	0.91	0.97	0.23	0.024	0.26
Prelid1	0.15	0.044	0.21	-0.02	0.8	0.93	-0.17	0.023	0.26
Nme1	0.36	0.049	0.23	-0.05	0.77	0.92	-0.41	0.023	0.26
Fkbp2	-0.22	0.0097	0.085	-0.03	0.74	0.91	0.19	0.024	0.26
Ptp4a1	-0.3	0.06	0.25	0.06	0.7	0.9	0.37	0.023	0.26
Mapk4	-0.79	0.064	0.26	0.16	0.68	0.89	0.95	0.023	0.26
Slc25a35	1.04	0.0099	0.086	0.18	0.66	0.88	-0.86	0.024	0.26
Fgfr2	-0.42	0.0071	0.07	-0.07	0.66	0.88	0.35	0.024	0.26
Ighmbp2	-0.41	0.078	0.29	0.11	0.62	0.86	0.53	0.024	0.26
Krit1	-0.34	0.006	0.062	-0.06	0.62	0.86	0.28	0.024	0.26
Usp38	0.31	0.006	0.062	0.06	0.63	0.86	-0.25	0.023	0.26
Lypla1	-0.14	0.1	0.34	0.05	0.53	0.81	0.19	0.023	0.26
Ttbk2	-0.3	0.12	0.37	0.13	0.5	0.8	0.43	0.024	0.26
Fhad1	-0.49	0.1	0.34	0.2	0.51	0.8	0.69	0.023	0.26
Ccdc158	-1.67	0.0036	0.044	-0.37	0.49	0.79	1.3	0.023	0.26
B3galnt1	-0.85	0.12	0.38	0.37	0.48	0.78	1.22	0.024	0.26
Clcn4	-0.12	0.13	0.39	0.06	0.46	0.77	0.18	0.024	0.26
0610010K14Rik	0.2	0.16	0.43	-0.12	0.42	0.74	-0.32	0.024	0.26
Atg101	0.15	0.17	0.45	-0.1	0.39	0.72	-0.24	0.024	0.26
Gm15675	-0.61	0.0018	0.026	-0.17	0.38	0.72	0.44	0.024	0.26
Gadd45gip1	0.14	0.17	0.45	-0.09	0.37	0.71	-0.23	0.023	0.26
Slc9a1	-0.26	0.19	0.47	0.18	0.35	0.69	0.44	0.023	0.26
Srl	1.58	0.19	0.47	-1.18	0.34	0.68	-2.75	0.023	0.26
Srsf4	-0.38	0.0013	0.021	-0.11	0.33	0.68	0.27	0.024	0.26
Nme4	-0.44	0.22	0.51	0.35	0.31	0.66	0.8	0.024	0.26
Agap2	0.39	0.26	0.55	-0.41	0.26	0.61	-0.79	0.024	0.26
Hcfc1r1	0.11	0.28	0.57	-0.12	0.25	0.6	-0.23	0.023	0.26
Robo1	0.32	0.31	0.61	-0.4	0.22	0.56	-0.71	0.024	0.26
Psmb6	0.07	0.31	0.6	-0.09	0.21	0.56	-0.17	0.023	0.26
2610037D02Rik	-0.32	0.36	0.65	0.44	0.19	0.53	0.76	0.023	0.26
Mylk4	3.1	0.35	0.64	-4.64	0.18	0.51	-7.74	0.024	0.26
Utp14b	0.14	0.41	0.69	-0.24	0.15	0.48	-0.38	0.023	0.26
5830444B04Rik	0.48	0.39	0.67	-0.86	0.15	0.47	-1.34	0.023	0.26
Ampd1	2.21	0.42	0.69	-4.24	0.14	0.46	-6.45	0.024	0.26
Dnajb2	0.11	0.45	0.71	-0.21	0.14	0.45	-0.32	0.024	0.26
Apoc2l	0.8	0.00015	0.0044	0.32	0.13	0.44	-0.48	0.024	0.26
Dnase1l3	-0.08	0.5	0.75	0.19	0.12	0.42	0.28	0.024	0.26
Palm	0.27	0.51	0.75	-0.66	0.11	0.41	-0.93	0.023	0.26
Csnk2a1-ps3	0.22	0.65	0.84	-0.94	0.073	0.33	-1.15	0.024	0.26
Fmn1	0.14	0.74	0.89	-0.83	0.052	0.27	-0.97	0.024	0.26
Mup-ps19	1.62	1.6e-05	0.00077	0.78	0.039	0.23	-0.84	0.023	0.26
Mettl22	0.02	0.93	0.97	-0.48	0.031	0.2	-0.5	0.023	0.26
Csad	-0.87	9.2e-06	0.0005	-0.43	0.03	0.2	0.45	0.023	0.26
Dpp8	0	0.97	0.99	0.21	0.027	0.19	0.22	0.023	0.26
Slc4a4	-0.01	0.95	0.98	0.37	0.027	0.19	0.38	0.023	0.26
4833411C07Rik	-1.09	6.3e-06	0.00037	-0.53	0.025	0.18	0.55	0.023	0.26
Nags	-0.01	0.89	0.96	-0.24	0.016	0.14	-0.22	0.023	0.26
Pnpt1	0.02	0.84	0.94	0.23	0.016	0.14	0.21	0.023	0.26
Gm38431	-0.2	0.75	0.89	-1.7	0.01	0.1	-1.51	0.023	0.26
Gramd2b	-0.09	0.51	0.75	-0.39	0.0038	0.054	-0.3	0.024	0.26
Kctd14	0.84	0.42	NA	2.84	0.0034	0.05	2.01	0.024	0.26
Aup1	-0.06	0.45	0.71	-0.24	0.0027	0.043	-0.18	0.024	0.26
Dennd6b	-0.19	0.27	0.57	-0.59	0.00092	0.021	-0.4	0.024	0.26
Sertad2	-0.27	0.0086	0.079	-0.52	1.6e-06	0.00011	-0.24	0.024	0.26
Rpl7	-0.21	4.6e-05	0.0017	-0.33	3.2e-10	5.4e-08	-0.12	0.024	0.26
Eif4e3	0.58	0.024	0.15	0.01	0.98	0.99	-0.57	0.025	0.27
Wnk4	-1.47	0.022	0.14	-0.05	0.94	0.98	1.42	0.026	0.27
Khdc4	-0.18	0.041	0.2	0.02	0.85	0.95	0.19	0.025	0.27
Gm8349	0.9	0.077	0.29	-0.26	0.65	0.88	-1.16	0.025	0.27
Lztr1	0.27	0.082	0.3	-0.08	0.63	0.86	-0.34	0.025	0.27
Cyc1	0.15	0.086	0.31	-0.05	0.6	0.85	-0.2	0.025	0.27
Cfap119	-0.92	0.094	0.33	0.29	0.58	0.84	1.21	0.026	0.27
Gm37758	-0.81	0.0057	0.061	-0.15	0.59	0.84	0.65	0.025	0.27
Malat1	-0.32	0.11	0.35	0.12	0.54	0.82	0.44	0.026	0.27
Mapre1	0.21	0.14	0.39	-0.1	0.47	0.78	-0.31	0.025	0.27
Ankrd9	0.58	0.14	0.4	-0.31	0.45	0.77	-0.89	0.026	0.27
Rpl35rt	1.05	0.14	0.4	-0.58	0.45	0.77	-1.63	0.026	0.27
Sh3glb2	0.21	0.14	0.4	-0.11	0.44	0.76	-0.32	0.025	0.27
Mmaa	0.32	0.0028	0.036	0.08	0.43	0.75	-0.23	0.026	0.27
Ints2	0.39	0.19	0.48	-0.27	0.36	0.7	-0.66	0.026	0.27
Slc39a1-ps	-0.82	0.19	0.48	0.53	0.36	0.7	1.35	0.025	0.27
Ftl1-ps1	0.52	0.00096	0.017	0.17	0.29	0.64	-0.35	0.025	0.27
Sh3bgr	1.72	0.28	0.57	-1.9	0.25	0.6	-3.62	0.026	0.27
Zfp1003	-0.19	0.33	0.62	0.25	0.21	0.55	0.44	0.025	0.27
Tbl3	0.13	0.4	0.68	-0.22	0.17	0.5	-0.35	0.025	0.27
Stard10	0.05	0.48	0.73	-0.11	0.13	0.44	-0.16	0.026	0.27
Tm2d1	-0.07	0.59	0.81	0.23	0.095	0.37	0.3	0.025	0.27
Ehbp1l1	0.14	0.64	0.84	-0.52	0.077	0.33	-0.66	0.025	0.27
C3	-0.27	4.2e-05	0.0016	-0.12	0.063	0.3	0.15	0.025	0.27
Auts2	-0.14	0.82	0.93	1.2	0.05	0.27	1.33	0.026	0.27
Kdsr	-0.02	0.92	0.97	0.4	0.033	0.21	0.42	0.025	0.27
Lcmt1	-0.02	0.91	0.97	-0.41	0.022	0.16	-0.39	0.026	0.27
Cisd1	-0.03	0.76	0.9	-0.28	0.011	0.11	-0.24	0.026	0.27
Cenpm	-0.23	0.72	0.88	-1.75	0.01	0.1	-1.52	0.025	0.27
Sytl2	0.28	0.63	0.83	1.54	0.0083	0.091	1.26	0.026	0.27
Tes	0.37	0.41	0.69	1.3	0.003	0.047	0.93	0.025	0.27
Rnf19a	0.07	0.44	0.71	0.26	0.003	0.046	0.19	0.025	0.27
Tmed7	0.06	0.43	0.7	0.24	0.0025	0.041	0.18	0.025	0.27
Sorbs2	0.2	0.028	0.16	0.4	1e-05	0.00053	0.2	0.025	0.27
Mbl2	-0.24	0.02	0.13	-0.47	5.1e-06	0.00029	-0.23	0.025	0.27
Apof	-0.26	0.00011	0.0035	-0.4	1.2e-09	1.7e-07	-0.15	0.026	0.27
Parpbp	2.52	0.03	NA	-0.02	0.98	1	-2.54	0.028	0.28
Gpr19	0.66	0.03	0.17	-0.02	0.95	0.99	-0.68	0.026	0.28
Mocos	0.27	0.023	0.15	0.01	0.94	0.98	-0.26	0.028	0.28
Gck	0.29	0.039	0.2	-0.02	0.88	0.96	-0.31	0.027	0.28
Ndufs2	0.19	0.017	0.12	0.01	0.85	0.95	-0.17	0.027	0.28
ENSMUSG00000121608	-0.39	0.015	0.11	-0.04	0.82	0.94	0.36	0.027	0.28
Brpf3	-0.29	0.053	0.24	0.04	0.79	0.93	0.33	0.028	0.28
Trp53inp1	-0.45	0.057	0.25	0.07	0.77	0.92	0.52	0.028	0.28
Dck	0.34	0.076	0.29	-0.08	0.69	0.9	-0.41	0.028	0.28
Tmem65	0.69	0.009	0.082	0.11	0.67	0.88	-0.58	0.028	0.28
Akap6	2.4	0.075	0.29	-0.67	0.64	0.87	-3.07	0.026	0.28
Shoc2	-0.14	0.093	0.32	0.04	0.61	0.85	0.18	0.027	0.28
Mdm1	1.26	0.0098	0.085	0.27	0.6	0.85	-1	0.027	0.28
Actn1	-0.16	0.1	0.34	0.05	0.59	0.84	0.21	0.028	0.28
4833422C13Rik	-0.62	0.11	0.36	0.23	0.55	0.82	0.85	0.027	0.28
Rpl5	-0.41	0.0023	0.032	-0.11	0.4	0.73	0.3	0.027	0.28
Ints15	0.14	0.19	0.47	-0.1	0.38	0.71	-0.24	0.027	0.28
Plpp2	-0.59	0.0018	0.027	-0.17	0.37	0.71	0.42	0.027	0.28
Nsrp1	-0.4	0.0018	0.027	-0.12	0.37	0.7	0.28	0.027	0.28
Cfap20dc	0.39	0.21	0.5	-0.31	0.35	0.69	-0.71	0.028	0.28
Dapk3	0.15	0.25	0.54	-0.14	0.3	0.65	-0.29	0.027	0.28
Ddx3x	-0.33	0.00083	0.015	-0.11	0.26	0.61	0.22	0.026	0.28
Proz	-0.37	0.00076	0.014	-0.13	0.25	0.6	0.24	0.027	0.28
Glo1	-0.08	0.31	0.6	0.1	0.23	0.58	0.18	0.027	0.28
Ppp1r1b	-0.34	0.33	0.62	0.41	0.23	0.57	0.74	0.027	0.28
Gmpr	0.59	0.36	0.65	-0.87	0.2	0.54	-1.47	0.028	0.28
Slc16a12	-0.12	0.41	0.69	0.2	0.16	0.49	0.31	0.027	0.28
Gm5507	0.44	0.45	0.71	-0.96	0.15	0.47	-1.39	0.028	0.28
Pus7l	-0.31	0.49	0.75	0.67	0.13	0.45	0.99	0.027	0.28
Ube2l6	0.1	0.5	0.75	-0.22	0.13	0.44	-0.31	0.028	0.28
Bcat2	0.11	0.51	0.75	-0.27	0.12	0.43	-0.38	0.026	0.28
Wipi2	0.04	0.53	0.77	-0.11	0.12	0.42	-0.15	0.026	0.28
Cd300lg	-0.07	0.66	0.85	0.26	0.085	0.35	0.32	0.028	0.28
Ap3b1	0.03	0.71	0.87	-0.15	0.07	0.32	-0.19	0.027	0.28
Cacybp	-0.05	0.73	0.88	0.24	0.063	0.31	0.29	0.027	0.28
Hdgf	0.02	0.83	0.93	-0.16	0.049	0.26	-0.18	0.028	0.28
Map4k4	-0.03	0.89	0.96	0.5	0.039	0.23	0.53	0.027	0.28
Coq10a	0.01	0.93	0.98	-0.3	0.036	0.22	-0.32	0.027	0.28
Gm40572	2.35	5.3e-05	0.0019	1.28	0.036	0.22	-1.07	0.028	0.28
Ccpg1	0	0.99	1	0.2	0.028	0.19	0.2	0.026	0.28
Pkig	-0.04	0.81	0.92	-0.4	0.016	0.14	-0.36	0.028	0.28
Imp3	-0.03	0.75	0.89	-0.21	0.014	0.13	-0.18	0.028	0.28
Cdh17	0.77	0.8	0.92	7.05	0.013	0.12	6.28	0.026	0.28
Jup	0.03	0.74	0.89	0.26	0.012	0.12	0.22	0.027	0.28
Arfip1	0.05	0.67	0.85	0.32	0.009	0.096	0.26	0.026	0.28
Gtf2e1	-0.1	0.55	0.79	-0.46	0.0059	0.073	-0.37	0.027	0.28
Elovl7	1	0.27	0.57	2.78	0.0015	0.03	1.78	0.027	0.28
Dipk2a	0.13	0.33	0.62	0.42	0.0014	0.028	0.29	0.026	0.28
Heph	0.59	0.27	0.57	1.67	0.0014	0.027	1.08	0.028	0.28
Chpf	0.34	0.28	0.58	1.02	0.0013	0.026	0.67	0.027	0.28
Alpl	0.33	0.16	0.44	0.86	0.00034	0.0094	0.53	0.026	0.28
Mfn2	0.46	4.5e-09	8.2e-07	0.29	0.00026	0.0077	-0.17	0.028	0.28
Zfp637	-0.24	0.099	0.33	-0.56	0.00016	0.0053	-0.32	0.027	0.28
Cidec	3.72	6.5e-18	6.1e-15	4.59	1.7e-26	1.4e-23	0.87	0.028	0.28
Plxnb1	-0.98	1.5e-21	3.1e-18	-1.21	4e-31	6e-28	-0.23	0.028	0.28
Gnpat	0.22	0.029	0.17	0	0.99	1	-0.21	0.029	0.29
Bclaf3	-0.72	0.026	0.16	-0.02	0.94	0.98	0.7	0.029	0.29
Mrpl57	0.39	0.024	0.15	0.01	0.93	0.98	-0.38	0.029	0.29
Rdh9	-0.53	0.024	0.15	-0.02	0.94	0.98	0.52	0.029	0.29
Ogdh	0.18	0.041	0.2	-0.01	0.91	0.97	-0.19	0.03	0.29
Sdc4	-0.32	0.039	0.2	0.02	0.9	0.97	0.34	0.029	0.29
Pola2	0.41	0.053	0.24	-0.05	0.82	0.94	-0.46	0.03	0.29
Snta1	0.32	0.052	0.23	-0.04	0.83	0.94	-0.35	0.03	0.29
Cwf19l2	-0.24	0.015	0.11	-0.03	0.78	0.93	0.22	0.03	0.29
Ppp4r2	-0.16	0.063	0.26	0.03	0.76	0.92	0.19	0.029	0.29
Lyst	-1	0.06	0.25	0.16	0.76	0.92	1.16	0.028	0.29
Aebp1	1.24	0.014	0.11	0.16	0.76	0.92	-1.08	0.03	0.29
Mia3	-0.18	0.066	0.27	0.03	0.73	0.91	0.21	0.028	0.29
Sptb	1.2	0.065	0.27	-0.23	0.73	0.91	-1.42	0.029	0.29
Abraxas1	-0.51	0.076	0.29	0.11	0.71	0.9	0.62	0.031	0.29
Col27a1	-0.4	0.078	0.29	0.09	0.68	0.89	0.49	0.03	0.29
Gm34294	-1.64	0.0097	0.085	-0.25	0.66	0.88	1.39	0.029	0.29
Nudt9	0.27	0.0088	0.081	0.05	0.66	0.88	-0.22	0.029	0.29
Ccdc50	-0.18	0.0083	0.077	-0.03	0.63	0.86	0.15	0.031	0.29
Med16	0.34	0.008	0.076	0.06	0.62	0.86	-0.28	0.03	0.29
Chuk	-0.26	0.0058	0.061	-0.06	0.55	0.83	0.2	0.03	0.29
Eef1akmt1	0.32	0.13	0.38	-0.14	0.53	0.82	-0.46	0.03	0.29
Map3k4	0.21	0.13	0.38	-0.09	0.52	0.81	-0.3	0.03	0.29
mt-Atp8	0.43	0.0048	0.053	0.1	0.52	0.81	-0.33	0.029	0.29
Aldob	0.19	0.14	0.39	-0.09	0.49	0.79	-0.28	0.029	0.29
Krtcap2	0.43	0.0039	0.047	0.11	0.48	0.78	-0.33	0.029	0.29
Gm9800	-0.76	0.16	0.43	0.38	0.46	0.77	1.15	0.028	0.29
Fam199x	-0.22	0.15	0.42	0.11	0.46	0.77	0.33	0.028	0.29
Uqcc3	-0.3	0.0027	0.036	-0.08	0.42	0.74	0.22	0.028	0.29
Col16a1	1.31	0.003	0.039	0.37	0.4	0.73	-0.94	0.031	0.29
Arid4a	-0.32	0.0024	0.033	-0.09	0.39	0.72	0.23	0.029	0.29
Marchf7	-0.42	0.0022	0.031	-0.12	0.37	0.71	0.3	0.031	0.29
Rdh7	-0.12	0.21	0.49	0.08	0.36	0.7	0.2	0.029	0.29
Limd1	0.28	0.0019	0.028	0.09	0.35	0.69	-0.19	0.03	0.29
Sox6	-0.35	0.23	0.52	0.29	0.33	0.68	0.64	0.029	0.29
Ap1ar	-0.13	0.33	0.63	0.16	0.24	0.59	0.29	0.03	0.29
Bap1	0.11	0.36	0.64	-0.15	0.22	0.57	-0.26	0.03	0.29
Nudt3	0.1	0.39	0.67	-0.15	0.2	0.54	-0.26	0.03	0.29
Zfp738	-0.26	0.4	0.68	0.42	0.18	0.51	0.68	0.029	0.29
Mir17hg	-0.94	0.00043	0.0097	-0.35	0.18	0.51	0.58	0.03	0.29
Zfp946	-0.52	0.00043	0.0097	-0.2	0.17	0.51	0.32	0.031	0.29
Zfp948	-0.68	0.00042	0.0096	-0.26	0.17	0.51	0.42	0.03	0.29
Gm8730	0.38	0.44	0.71	-0.77	0.17	0.5	-1.15	0.029	0.29
Tra2b	-0.42	0.00037	0.0087	-0.17	0.16	0.49	0.26	0.03	0.29
Pttg1	-0.44	0.00035	0.0084	-0.17	0.16	0.49	0.27	0.03	0.29
Lrrc1	-0.44	0.5	0.75	0.9	0.15	0.47	1.34	0.03	0.29
Dera	0.37	0.00029	0.0073	0.15	0.15	0.47	-0.22	0.028	0.29
Rnmt	-0.13	0.48	0.74	0.28	0.14	0.46	0.41	0.028	0.29
Olfml1	0.1	0.51	0.76	-0.23	0.14	0.45	-0.32	0.03	0.29
Tnfrsf12a	-0.22	0.51	0.75	0.49	0.14	0.45	0.72	0.03	0.29
Gm35986	0.23	0.52	0.77	-0.56	0.13	0.44	-0.79	0.03	0.29
Tspyl4	0.25	0.63	0.83	-0.9	0.091	0.37	-1.15	0.029	0.29
1810017P11Rik	0.13	0.69	0.86	-0.64	0.081	0.35	-0.77	0.029	0.29
Cebpg	-0.04	0.68	0.86	0.17	0.079	0.34	0.21	0.029	0.29
Etnk2	0.06	0.69	0.86	-0.27	0.074	0.33	-0.33	0.029	0.29
Gca	0.12	0.68	0.86	-0.53	0.076	0.33	-0.65	0.028	0.29
Cfap69	-0.21	0.81	0.92	1.53	0.069	0.32	1.74	0.028	0.29
Wnt2	-0.07	0.8	0.92	0.47	0.065	0.31	0.54	0.03	0.29
Rrp15	0.03	0.81	0.92	-0.28	0.06	0.3	-0.32	0.029	0.29
Swi5	0.02	0.78	0.91	-0.16	0.062	0.3	-0.19	0.03	0.29
Prcc	0.02	0.86	0.94	-0.21	0.052	0.27	-0.23	0.03	0.29
Dnmt1	0.02	0.89	0.96	-0.27	0.047	0.26	-0.29	0.03	0.29
Chp1	-0.35	3.2e-05	0.0013	-0.17	0.047	0.26	0.18	0.03	0.29
Cntrob	0.03	0.92	0.97	-0.53	0.038	0.23	-0.56	0.029	0.29
Pias4	0.55	1.1e-05	0.0006	0.28	0.029	0.19	-0.27	0.03	0.29
Adgrf5	0.01	0.95	0.98	0.36	0.025	0.18	0.35	0.029	0.29
Cops6	-0.02	0.78	0.91	-0.2	0.014	0.13	-0.18	0.028	0.29
Mcoln2	0.42	0.64	NA	2.15	0.012	0.12	1.73	0.03	0.29
Nrip1	0.06	0.73	0.89	0.42	0.013	0.12	0.36	0.03	0.29
Etnk1	0.03	0.65	0.84	0.19	0.0089	0.096	0.16	0.029	0.29
Elk3	0.08	0.61	0.82	0.4	0.0082	0.09	0.32	0.029	0.29
Hsdl2	0.07	0.56	0.79	0.35	0.0058	0.072	0.28	0.028	0.29
Itpr3	0.35	0.44	0.71	1.28	0.0036	0.052	0.93	0.03	0.29
Sdsl	-0.12	0.44	0.71	-0.46	0.0035	0.052	-0.34	0.029	0.29
Rmnd5a	-0.06	0.44	0.71	-0.24	0.0034	0.051	-0.18	0.031	0.29
Prr5l	0.43	0.39	0.67	1.46	0.0034	0.05	1.03	0.029	0.29
Pdia3	0.1	0.33	0.62	0.34	0.0016	0.031	0.23	0.029	0.29
Eng	0.11	0.32	0.61	0.36	0.0016	0.03	0.24	0.028	0.29
4732419C18Rik	-0.41	0.3	0.59	-1.28	0.0014	0.028	-0.87	0.03	0.29
Dnajc3	0.19	0.11	0.35	0.44	0.00015	0.005	0.25	0.029	0.29
Trappc8	0.18	0.013	0.1	0.33	4.6e-06	0.00027	0.15	0.029	0.29
Acadm	0.45	0.0022	0.031	0.77	1.6e-07	1.4e-05	0.32	0.029	0.29
Hspb1	1.09	6.6e-06	0.00039	1.61	2.9e-11	5.8e-09	0.52	0.03	0.29
Lhpp	0.33	0.044	0.21	-0.02	0.9	0.97	-0.35	0.032	0.3
Vapa	-0.18	0.044	0.21	0.01	0.9	0.97	0.19	0.031	0.3
Fubp1	-0.19	0.023	0.14	-0.01	0.89	0.97	0.18	0.031	0.3
Rfc2	0.33	0.022	0.14	0.02	0.88	0.96	-0.3	0.033	0.3
Wsb2	0.24	0.057	0.25	-0.03	0.81	0.94	-0.27	0.032	0.3
Arrdc3	0.43	0.073	0.28	-0.08	0.73	0.91	-0.51	0.033	0.3
Ube2l3	0.22	0.009	0.082	0.04	0.63	0.87	-0.18	0.032	0.3
Trim56	-0.38	0.0056	0.06	-0.09	0.52	0.81	0.29	0.033	0.3
Gm7336	0.39	0.14	0.41	-0.18	0.5	0.8	-0.57	0.033	0.3
Usp19	-0.14	0.15	0.41	0.06	0.49	0.79	0.2	0.032	0.3
Wasl	-0.12	0.14	0.4	0.06	0.5	0.79	0.18	0.031	0.3
Lamp2	-0.11	0.15	0.42	0.05	0.48	0.78	0.16	0.033	0.3
Ccdc152	-0.79	0.17	0.44	0.41	0.46	0.77	1.19	0.033	0.3
Gprin3	-0.52	0.0037	0.046	-0.13	0.46	0.77	0.39	0.031	0.3
Arpc4	0.12	0.19	0.47	-0.07	0.43	0.75	-0.2	0.033	0.3
Cdc34	0.4	0.0034	0.042	0.11	0.43	0.75	-0.29	0.032	0.3
St6galnac6	0.28	0.0034	0.042	0.08	0.44	0.75	-0.2	0.031	0.3
Bclaf1	-0.38	0.003	0.039	-0.11	0.41	0.74	0.28	0.033	0.3
Selenow	0.34	0.0028	0.037	0.1	0.4	0.73	-0.24	0.032	0.3
Rbm8a2	-0.77	0.22	NA	0.52	0.37	0.71	1.29	0.033	0.3
2210418O10Rik	0.14	0.23	0.52	-0.1	0.37	0.71	-0.24	0.033	0.3
Rbm19	0.78	0.0024	0.033	0.23	0.37	0.71	-0.55	0.032	0.3
Tbc1d10c	0.55	0.24	0.54	-0.48	0.33	0.68	-1.03	0.032	0.3
Tbx3os1	-0.6	0.0017	0.026	-0.19	0.32	0.67	0.41	0.031	0.3
Psmg3	0.15	0.27	0.56	-0.14	0.31	0.66	-0.3	0.031	0.3
Git1	0.13	0.31	0.6	-0.15	0.28	0.62	-0.28	0.031	0.3
Atp5f1d	0.07	0.4	0.68	-0.1	0.2	0.53	-0.17	0.032	0.3
Crebbp	-0.18	0.44	0.71	0.32	0.17	0.5	0.49	0.032	0.3
Mrpl32	0.12	0.45	0.72	-0.23	0.16	0.49	-0.35	0.031	0.3
Gmfb	-0.07	0.52	0.76	0.17	0.14	0.45	0.24	0.031	0.3
Far1	-0.19	0.58	0.8	0.53	0.12	0.42	0.72	0.031	0.3
Maf	-0.07	0.57	0.8	0.19	0.12	0.42	0.26	0.033	0.3
H2-Q5	0.27	0.57	0.8	-0.77	0.11	0.41	-1.04	0.032	0.3
Kif3c	0.27	0.64	0.84	-0.96	0.1	0.39	-1.22	0.032	0.3
Cr1l	0.04	0.64	0.84	-0.16	0.097	0.38	-0.2	0.032	0.3
Gm7049	0.23	0.64	0.84	-0.96	0.098	0.38	-1.19	0.032	0.3
Klc4	0.03	0.64	0.84	-0.11	0.097	0.38	-0.15	0.031	0.3
Cd2ap	-0.05	0.68	0.86	0.21	0.087	0.36	0.26	0.033	0.3
Zkscan3	-0.05	0.69	0.86	0.21	0.08	0.34	0.25	0.031	0.3
Donson	0.05	0.9	0.96	0.86	0.024	0.17	0.82	0.032	0.3
Gm32542	-0.08	0.87	0.95	-1.17	0.023	0.17	-1.09	0.033	0.3
Kcne3	0.28	0.73	0.88	1.83	0.018	0.15	1.56	0.033	0.3
Sema4a	-0.04	0.79	0.91	-0.34	0.017	0.14	-0.31	0.033	0.3
Ndufs3	-0.02	0.76	0.9	-0.19	0.015	0.13	-0.17	0.031	0.3
Fam13b	0.08	0.71	0.87	0.51	0.012	0.12	0.44	0.031	0.3
Snx13	0.04	0.64	0.83	0.24	0.01	0.1	0.2	0.033	0.3
Gm36435	-0.33	0.5	0.75	-1.49	0.0062	0.075	-1.16	0.032	0.3
Gsto1	0.07	0.54	0.78	0.33	0.006	0.073	0.26	0.031	0.3
Ppm1k	0.11	0.49	0.74	0.47	0.0048	0.063	0.36	0.032	0.3
Gm10642	-0.31	0.43	0.7	-1.24	0.0048	0.063	-0.94	0.033	0.3
Rufy4	0.5	0.37	0.65	1.57	0.0035	0.052	1.06	0.032	0.3
Zscan26	-0.48	2.7e-07	2.9e-05	-0.28	0.0028	0.044	0.2	0.032	0.3
Rpl13	-0.67	2.7e-07	2.8e-05	-0.39	0.0028	0.044	0.28	0.032	0.3
Cib1	-0.1	0.22	0.51	-0.29	0.00096	0.021	-0.18	0.033	0.3
Fxyd1	-0.11	0.2	0.49	-0.29	0.00065	0.016	-0.18	0.032	0.3
Pyurf	-0.19	0.065	0.27	-0.41	8.2e-05	0.0031	-0.22	0.033	0.3
Tm6sf2	-0.34	0.018	0.12	-0.66	7.7e-06	0.00042	-0.31	0.033	0.3
Wfs1	0.5	0.048	0.22	-0.03	0.89	0.97	-0.53	0.034	0.31
Adss1	0.54	0.057	0.25	-0.06	0.84	0.95	-0.6	0.035	0.31
Slc25a17	0.28	0.022	0.14	0.02	0.86	0.95	-0.26	0.035	0.31
Zmym2	-0.32	0.064	0.26	0.05	0.79	0.93	0.36	0.034	0.31
Ttc8	-0.32	0.087	0.31	0.07	0.71	0.9	0.39	0.035	0.31
2610021A01Rik	-0.35	0.086	0.31	0.08	0.69	0.89	0.43	0.034	0.31
Nxpe2	-0.22	0.11	0.35	0.07	0.62	0.86	0.29	0.034	0.31
Cacna2d1	2.11	0.0077	0.074	0.45	0.57	0.84	-1.66	0.034	0.31
Zfp871	-0.35	0.0073	0.071	-0.07	0.57	0.84	0.28	0.034	0.31
Coq8a	0.5	0.0059	0.062	0.12	0.52	0.81	-0.39	0.035	0.31
Ebpl	0.2	0.18	0.46	-0.12	0.44	0.76	-0.32	0.034	0.31
Dmac1	0.21	0.2	0.48	-0.14	0.41	0.74	-0.35	0.034	0.31
Pbrm1	-0.14	0.2	0.49	0.1	0.4	0.73	0.24	0.034	0.31
Cenpw	0.56	0.21	0.5	-0.43	0.39	0.72	-0.99	0.034	0.31
Braf	-0.37	0.003	0.039	-0.11	0.39	0.72	0.27	0.034	0.31
Anapc11	0.17	0.22	0.51	-0.13	0.37	0.71	-0.3	0.033	0.31
Gpn3	0.17	0.28	0.57	-0.16	0.31	0.66	-0.33	0.034	0.31
Pfdn2	0.12	0.29	0.58	-0.12	0.29	0.64	-0.25	0.034	0.31
Jsrp1	2.65	0.29	0.59	-2.92	0.27	0.62	-5.57	0.034	0.31
Mavs	0.09	0.32	0.61	-0.11	0.26	0.61	-0.2	0.034	0.31
Vezf1	-0.13	0.35	0.63	0.15	0.25	0.6	0.28	0.035	0.31
Sfn	-0.53	0.4	0.68	0.77	0.21	0.55	1.3	0.034	0.31
Antxr2	0.52	0.00065	0.013	0.2	0.19	0.53	-0.32	0.035	0.31
Fam25a	0.77	0.00066	0.013	0.3	0.19	0.53	-0.47	0.035	0.31
Pigt	0.27	0.00058	0.012	0.11	0.18	0.52	-0.17	0.035	0.31
Akr1c20	-0.09	0.44	0.71	0.16	0.18	0.51	0.25	0.034	0.31
Dars2	0.55	0.00052	0.011	0.22	0.17	0.51	-0.33	0.034	0.31
Gm5617	0.09	0.55	0.78	-0.24	0.15	0.47	-0.34	0.035	0.31
Notch1	-0.1	0.69	0.86	0.43	0.087	0.36	0.53	0.034	0.31
Mccc1	0.41	7.2e-05	0.0024	0.19	0.064	0.31	-0.22	0.034	0.31
Lrrfip2	0.02	0.88	0.95	0.23	0.024	0.17	0.21	0.033	0.31
Pgm2	0.11	0.66	0.84	0.62	0.012	0.12	0.51	0.034	0.31
Trmt61a	0.15	0.55	0.78	0.67	0.008	0.089	0.52	0.034	0.31
Cd82	-0.07	0.4	0.68	-0.26	0.0033	0.049	-0.19	0.034	0.31
Gm56999	0.23	0.38	0.66	0.75	0.0033	0.049	0.52	0.034	0.31
Asic5	0.31	0.3	0.59	0.91	0.0021	0.036	0.6	0.034	0.31
Nr3c1	0.08	0.3	0.59	0.24	0.0018	0.032	0.16	0.034	0.31
Slc43a3	0.15	0.29	0.59	0.46	0.0016	0.03	0.3	0.033	0.31
Phb2	-0.1	0.2	0.48	-0.27	0.00074	0.018	-0.17	0.035	0.31
Ttc36	-0.14	0.15	0.41	-0.35	0.00037	0.01	-0.21	0.035	0.31
Itfg1	0.09	0.13	0.38	0.22	0.00037	0.01	0.12	0.034	0.31
Rbm3	-0.88	4.5e-10	1.1e-07	-0.58	4.2e-05	0.0017	0.3	0.033	0.31
Ebp	-0.23	0.018	0.13	-0.44	7.8e-06	0.00042	-0.21	0.034	0.31
Mov10	-0.35	0.0021	0.03	-0.6	3.1e-07	2.6e-05	-0.25	0.035	0.31
Reep3	0.21	0.0012	0.02	0.34	1.1e-07	1e-05	0.13	0.035	0.31
Snhg11	-0.91	3e-05	0.0013	-1.38	5.2e-10	8.2e-08	-0.48	0.034	0.31
Atp11b	-0.24	0.033	0.18	0	0.97	0.99	0.23	0.036	0.32
Mix23	-0.26	0.033	0.18	-0.01	0.96	0.99	0.26	0.037	0.32
Carmil3	-2.87	0.029	NA	-0.12	0.92	0.98	2.75	0.036	0.32
2310009B15Rik	-0.42	0.05	0.23	0.02	0.92	0.98	0.44	0.036	0.32
5033403H07Rik	-0.31	0.03	0.17	-0.01	0.92	0.98	0.3	0.037	0.32
Slc15a5	0.55	0.027	0.16	0.03	0.89	0.97	-0.51	0.036	0.32
Sncg	1.56	0.083	NA	-0.34	0.73	0.91	-1.9	0.037	0.32
Gm37962	-1.32	0.017	0.12	-0.17	0.75	0.91	1.16	0.037	0.32
Gm37415	2.41	0.016	NA	0.4	0.7	0.9	-2.01	0.037	0.32
Supt20	-0.37	0.013	0.1	-0.06	0.69	0.89	0.31	0.036	0.32
Gm30505	-0.58	0.1	0.34	0.15	0.66	0.88	0.73	0.037	0.32
Acbd3	-0.18	0.11	0.36	0.06	0.61	0.86	0.23	0.036	0.32
Get1	0.47	0.12	0.37	-0.16	0.6	0.85	-0.63	0.037	0.32
Pds5b	-0.23	0.12	0.37	0.08	0.6	0.85	0.3	0.035	0.32
Zfp943	-0.32	0.0083	0.077	-0.07	0.58	0.84	0.26	0.036	0.32
Rpl7l1	0.27	0.13	0.39	-0.1	0.55	0.82	-0.37	0.035	0.32
Il15ra	-0.41	0.0062	0.064	-0.1	0.52	0.81	0.31	0.037	0.32
Cask	-0.64	0.0061	0.063	-0.15	0.52	0.81	0.49	0.035	0.32
Dctn2	0.19	0.0055	0.059	0.05	0.5	0.79	-0.14	0.035	0.32
Ikbkb	0.13	0.21	0.5	-0.08	0.41	0.74	-0.21	0.037	0.32
Rdh10	-0.13	0.21	0.5	0.08	0.42	0.74	0.21	0.036	0.32
Cxxc1	-0.21	0.21	0.49	0.14	0.41	0.74	0.35	0.036	0.32
Pgm1	0.1	0.22	0.51	-0.07	0.39	0.72	-0.17	0.037	0.32
Trappc9	0.45	0.0033	0.041	0.13	0.39	0.72	-0.32	0.036	0.32
Med28	0.17	0.26	0.55	-0.14	0.35	0.69	-0.32	0.037	0.32
Gpatch4	-0.45	0.0025	0.033	-0.14	0.35	0.69	0.31	0.037	0.32
Gm3953	1.86	0.0033	0.042	0.66	0.33	0.68	-1.2	0.037	0.32
Rpap2	0.13	0.31	0.6	-0.14	0.3	0.65	-0.27	0.037	0.32
Pcnt	0.22	0.42	0.69	-0.35	0.21	0.55	-0.57	0.037	0.32
Gm10644	-0.31	0.46	0.73	0.57	0.17	0.51	0.88	0.036	0.32
Mrap	0.09	0.47	0.73	-0.17	0.17	0.5	-0.26	0.035	0.32
Gm13301	-0.3	0.51	0.75	0.62	0.16	0.49	0.92	0.037	0.32
Erc1	-0.08	0.52	0.76	0.18	0.16	0.48	0.26	0.037	0.32
Paqr9	0.08	0.51	0.75	-0.17	0.15	0.48	-0.25	0.037	0.32
Cnrip1	-0.32	0.56	0.79	0.78	0.14	0.46	1.1	0.036	0.32
Fbxl6	0.07	0.6	0.82	-0.23	0.12	0.42	-0.3	0.035	0.32
Gm57001	0.3	0.66	NA	-1.32	0.1	0.38	-1.62	0.036	0.32
Itga8	-0.07	0.75	0.89	0.39	0.084	0.35	0.46	0.037	0.32
Tmem81	0.06	0.79	0.91	-0.43	0.079	0.34	-0.5	0.037	0.32
Pon3	-0.02	0.82	0.92	0.15	0.064	0.31	0.17	0.035	0.32
Rexo2	0.4	8.2e-05	0.0027	0.19	0.063	0.3	-0.21	0.037	0.32
Syce2	-0.03	0.95	0.98	1.08	0.046	0.26	1.11	0.036	0.32
Rps21	-0.41	1.2e-05	0.00062	-0.22	0.023	0.17	0.2	0.037	0.32
Dpf2	-0.07	0.76	0.9	-0.55	0.017	0.14	-0.48	0.037	0.32
Sra1	-0.04	0.68	0.86	-0.25	0.013	0.12	-0.21	0.036	0.32
Ubtf	-0.05	0.55	0.78	-0.22	0.0077	0.087	-0.17	0.036	0.32
Adh5	-0.06	0.45	0.71	-0.23	0.0045	0.061	-0.17	0.037	0.32
Map2k3	-0.1	0.31	0.6	-0.29	0.0021	0.037	-0.2	0.037	0.32
Gm44250	0.11	0.12	0.37	0.25	0.0003	0.0088	0.15	0.035	0.32
Shf	-0.46	0.02	0.13	-0.89	9.9e-06	0.00052	-0.43	0.035	0.32
Tsku	0.86	4.8e-05	0.0018	1.29	8.3e-10	1.3e-07	0.44	0.037	0.32
1500011B03Rik	-0.88	0.042	0.21	-0.02	0.97	0.99	0.87	0.038	0.33
Ap3s2	0.24	0.045	0.21	-0.01	0.96	0.99	-0.24	0.038	0.33
Ddit4l	1.21	0.043	0.21	-0.02	0.98	0.99	-1.22	0.039	0.33
Smim10l1	-0.25	0.044	0.21	0.01	0.95	0.99	0.25	0.037	0.33
Pdcd2	-0.33	0.038	0.19	0	0.98	0.99	0.33	0.04	0.33
Ing1	-0.26	0.035	0.18	-0.01	0.96	0.99	0.26	0.038	0.33
Fundc2	0.54	0.049	0.23	-0.03	0.92	0.98	-0.57	0.038	0.33
Rpa1	0.31	0.046	0.22	-0.01	0.94	0.98	-0.32	0.038	0.33
Osbpl5	-0.78	0.039	0.2	-0.03	0.94	0.98	0.75	0.039	0.33
Lamtor1	0.19	0.032	0.18	0.01	0.92	0.98	-0.18	0.039	0.33
Cyp2d40	0.3	0.057	0.25	-0.03	0.87	0.96	-0.33	0.038	0.33
Lrit2	-0.68	0.056	0.24	0.06	0.87	0.96	0.74	0.038	0.33
Slc13a4	1.1	0.063	0.26	-0.13	0.84	0.95	-1.22	0.039	0.33
Trim3	-0.26	0.073	0.28	0.03	0.82	0.94	0.3	0.04	0.33
Uhrf1	1.19	0.073	0.28	-0.15	0.82	0.94	-1.34	0.039	0.33
Snu13	0.32	0.067	0.27	-0.04	0.82	0.94	-0.36	0.038	0.33
Dclre1b	-0.59	0.077	0.29	0.09	0.78	0.93	0.68	0.039	0.33
Exosc7	0.2	0.077	0.29	-0.03	0.8	0.93	-0.23	0.04	0.33
Kat8	-0.22	0.075	0.29	0.03	0.79	0.93	0.25	0.038	0.33
Frg1	-0.26	0.021	0.14	-0.03	0.78	0.93	0.23	0.04	0.33
Serinc1	-0.14	0.02	0.13	-0.02	0.79	0.93	0.12	0.04	0.33
Adck1	0.29	0.021	0.13	0.04	0.77	0.92	-0.25	0.041	0.33
Slc12a9	-0.39	0.018	0.13	-0.05	0.77	0.92	0.34	0.038	0.33
Osbpl11	-0.2	0.088	0.31	0.04	0.74	0.91	0.23	0.039	0.33
6430571L13Rik	1.09	0.019	0.13	0.16	0.74	0.91	-0.92	0.04	0.33
Rnf111	-0.25	0.016	0.12	-0.04	0.73	0.91	0.21	0.039	0.33
Camsap2	-0.19	0.097	0.33	0.04	0.7	0.9	0.23	0.039	0.33
H1f2	0.31	0.014	0.11	0.05	0.68	0.89	-0.26	0.041	0.33
Cystm1	-0.78	0.1	0.34	0.21	0.66	0.88	0.98	0.039	0.33
Esf1	-0.28	0.012	0.098	-0.05	0.65	0.88	0.23	0.038	0.33
Kbtbd2	-0.18	0.12	0.38	0.06	0.61	0.86	0.23	0.038	0.33
AW209491	-0.18	0.12	0.37	0.06	0.62	0.86	0.24	0.04	0.33
Kmt5a	-0.22	0.14	0.4	0.09	0.56	0.83	0.31	0.039	0.33
Gm8941	-0.33	0.15	0.42	0.14	0.54	0.82	0.46	0.039	0.33
Eif3b	0.29	0.0077	0.074	0.07	0.54	0.82	-0.22	0.039	0.33
Zfp715	-0.22	0.17	0.45	0.11	0.5	0.79	0.33	0.04	0.33
Gm37274	-0.88	0.19	NA	0.43	0.48	0.78	1.31	0.041	0.33
Rfc3	0.3	0.19	0.48	-0.17	0.46	0.77	-0.48	0.04	0.33
Mtx1	0.44	0.0045	0.052	0.12	0.44	0.75	-0.32	0.039	0.33
Ly6a	0.41	0.22	0.5	-0.27	0.41	0.74	-0.68	0.039	0.33
Maml2	-0.35	0.23	0.52	0.24	0.4	0.73	0.59	0.04	0.33
Phkg1	1.48	0.22	0.51	-1.11	0.4	0.73	-2.58	0.039	0.33
2210039B01Rik	0.27	0.27	0.57	-0.25	0.35	0.69	-0.52	0.038	0.33
Gm49336	-0.12	0.27	0.57	0.1	0.35	0.69	0.22	0.039	0.33
Herc1	-0.17	0.26	0.55	0.14	0.35	0.69	0.3	0.038	0.33
Adamtsl4	0.58	0.31	0.6	-0.58	0.31	0.66	-1.16	0.041	0.33
Hmgcs2	-0.13	0.3	0.59	0.13	0.31	0.65	0.26	0.04	0.33
Mthfd2	-0.5	0.34	0.63	0.55	0.28	0.63	1.05	0.04	0.33
Tpbgl	-0.2	0.32	0.61	0.21	0.29	0.63	0.42	0.038	0.33
Dok1	1.31	0.0019	0.028	0.47	0.28	0.63	-0.84	0.039	0.33
Akap8	-0.39	0.0014	0.023	-0.14	0.26	0.61	0.25	0.038	0.33
Shld3	-0.36	0.4	0.68	0.48	0.24	0.59	0.85	0.04	0.33
Zbtb42	-0.23	0.4	0.68	0.33	0.22	0.57	0.57	0.038	0.33
Gm30025	0.5	0.41	NA	-0.85	0.22	0.56	-1.35	0.039	0.33
Hhat	0.44	0.4	0.68	-0.66	0.22	0.56	-1.09	0.038	0.33
Zkscan4	0.38	0.44	0.71	-0.7	0.2	0.54	-1.08	0.039	0.33
Ascc2	0.05	0.51	0.76	-0.1	0.17	0.51	-0.15	0.038	0.33
ENSMUSG00000121506	-0.45	0.00049	0.011	-0.18	0.16	0.49	0.27	0.038	0.33
Ddx41	0.04	0.59	0.81	-0.11	0.14	0.45	-0.15	0.038	0.33
Hectd2	-1.39	0.00037	0.0087	-0.59	0.13	0.44	0.8	0.041	0.33
Naa15	-0.07	0.62	0.82	0.23	0.12	0.42	0.3	0.038	0.33
Antkmt	0.05	0.66	0.84	-0.19	0.1	0.39	-0.24	0.037	0.33
Prmt5	0.03	0.79	0.91	-0.19	0.081	0.35	-0.21	0.04	0.33
Tube1	0.17	0.76	0.9	-0.97	0.082	0.35	-1.13	0.04	0.33
Slc17a2	-0.58	0.00013	0.0039	-0.27	0.081	0.35	0.32	0.038	0.33
Eif3d	0.02	0.78	0.91	-0.14	0.076	0.33	-0.16	0.038	0.33
Mug1	-0.03	0.81	0.92	0.26	0.07	0.32	0.3	0.04	0.33
Pccb	0.23	0.00012	0.0035	0.11	0.072	0.32	-0.12	0.04	0.33
Gm5879	0.13	0.86	NA	-1.68	0.062	0.3	-1.81	0.04	0.33
Jmjd1c	-0.03	0.84	0.94	0.25	0.063	0.3	0.28	0.038	0.33
Osgep	0.02	0.89	0.96	-0.32	0.053	0.28	-0.35	0.038	0.33
Frmd4a	-0.02	0.94	0.98	0.42	0.049	0.27	0.43	0.04	0.33
Tiam2	0.03	0.91	0.97	-0.6	0.051	0.27	-0.64	0.039	0.33
Coasy	0.32	4.8e-05	0.0018	0.16	0.045	0.25	-0.16	0.039	0.33
Fth1	0.35	3.3e-05	0.0013	0.18	0.036	0.22	-0.18	0.04	0.33
Dio3os	0.21	0.8	0.92	1.84	0.023	0.17	1.63	0.041	0.33
Tnik	-0.13	0.78	0.91	-1.07	0.022	0.17	-0.94	0.041	0.33
Anxa13	0.16	0.77	0.91	1.24	0.021	0.16	1.08	0.038	0.33
Dennd6a	0.03	0.75	0.89	0.26	0.02	0.15	0.22	0.041	0.33
Spcs2	0.42	8.8e-06	0.00049	0.23	0.018	0.15	-0.2	0.038	0.33
Zdhhc9	-0.03	0.71	0.87	-0.19	0.015	0.13	-0.16	0.038	0.33
Lyve1	0.12	0.65	0.84	0.66	0.012	0.12	0.54	0.038	0.33
Mat1a	-0.07	0.6	0.81	-0.33	0.01	0.1	-0.26	0.041	0.33
Riok2	0.08	0.58	0.8	0.36	0.0092	0.098	0.28	0.038	0.33
Hells	0.3	0.53	0.77	1.27	0.008	0.089	0.97	0.041	0.33
Zfp395	-0.15	0.54	0.78	-0.64	0.0075	0.086	-0.49	0.039	0.33
Nr1h4	-0.48	1.7e-06	0.00013	-0.27	0.0064	0.076	0.21	0.04	0.33
Snrnp25	-0.27	0.43	0.7	-1.03	0.006	0.074	-0.76	0.041	0.33
Lmbrd2	0.06	0.4	0.68	0.21	0.0042	0.058	0.15	0.04	0.33
Lpl	1.92	8.4e-07	7.4e-05	1.12	0.004	0.056	-0.8	0.04	0.33
Vnn1	0.33	0.37	0.65	1.09	0.003	0.046	0.76	0.038	0.33
Tm9sf3	0.11	0.14	0.39	0.27	0.00041	0.011	0.16	0.039	0.33
Megf9	0.18	0.12	0.36	0.41	0.00036	0.0099	0.23	0.041	0.33
Hacl1	-0.25	0.12	0.37	-0.58	0.00033	0.0094	-0.33	0.041	0.33
Sgms1	0.35	0.072	0.28	0.75	0.00013	0.0047	0.39	0.04	0.33
Lsr	-0.22	0.074	0.29	-0.48	0.00012	0.0042	-0.26	0.038	0.33
Ldb1	-0.55	3e-10	7.6e-08	-0.37	2.5e-05	0.0011	0.18	0.041	0.33
Ddah1	0.29	0.0051	0.056	0.5	1.3e-06	9.1e-05	0.21	0.04	0.33
Pla2g6	0.39	0.0029	0.038	0.66	5e-07	3.9e-05	0.27	0.037	0.33
Capn10	-0.56	0.00038	0.0089	-0.9	3.2e-08	3.2e-06	-0.34	0.039	0.33
Ephx1	0.58	4.4e-10	1.1e-07	0.77	1.1e-16	3.7e-14	0.19	0.039	0.33
Fmo5	0.88	5.3e-19	7.5e-16	1.08	5.7e-28	6.1e-25	0.2	0.039	0.33
Fhl1	1.36	0.046	0.22	-0.02	0.98	0.99	-1.37	0.043	0.34
Tpm1	1.21	0.058	0.25	-0.09	0.89	0.97	-1.3	0.042	0.34
Gyg1	0.68	0.028	0.16	0.05	0.86	0.96	-0.63	0.043	0.34
Idi1-ps2	-0.85	0.073	0.29	0.1	0.83	0.94	0.95	0.043	0.34
Gm12033	0.56	0.08	0.3	-0.09	0.79	0.93	-0.65	0.043	0.34
Fbxl9	-0.61	0.019	0.13	-0.08	0.74	0.91	0.53	0.042	0.34
Armc1	-0.16	0.1	0.34	0.04	0.71	0.9	0.19	0.043	0.34
Cdc25a	-0.42	0.1	0.34	0.09	0.72	0.9	0.51	0.043	0.34
Llph	-0.24	0.016	0.12	-0.04	0.71	0.9	0.2	0.041	0.34
Msantd4	0.26	0.017	0.12	0.04	0.71	0.9	-0.22	0.042	0.34
Mtdh	-0.25	0.017	0.12	-0.04	0.72	0.9	0.21	0.042	0.34
Tmem181a	-0.3	0.12	0.37	0.09	0.65	0.88	0.38	0.042	0.34
Pdcd7	-0.28	0.14	0.39	0.09	0.62	0.86	0.37	0.043	0.34
Golga1	-0.22	0.14	0.4	0.08	0.58	0.84	0.3	0.043	0.34
Hba-a2	1.68	0.0093	0.083	0.37	0.57	0.84	-1.31	0.042	0.34
Abca3	0.17	0.16	0.43	-0.07	0.54	0.82	-0.25	0.042	0.34
Zfp758	-0.54	0.0088	0.08	-0.12	0.55	0.82	0.42	0.042	0.34
Dstn	-0.2	0.0083	0.077	-0.05	0.55	0.82	0.16	0.041	0.34
H2-Q2	-0.97	0.17	0.44	0.44	0.52	0.81	1.42	0.042	0.34
Spryd3	0.32	0.0076	0.073	0.08	0.52	0.81	-0.24	0.041	0.34
Atad2b	-0.3	0.0066	0.066	-0.08	0.49	0.79	0.22	0.041	0.34
Cdh1	-0.58	0.0051	0.055	-0.16	0.44	0.76	0.42	0.042	0.34
Rb1cc1	-0.41	0.0041	0.048	-0.12	0.4	0.73	0.29	0.041	0.34
Slc22a7	0.28	0.25	0.55	-0.22	0.37	0.71	-0.5	0.042	0.34
Fbxo45	-0.14	0.28	0.58	0.12	0.36	0.7	0.25	0.042	0.34
Pias3	0.2	0.31	0.6	-0.2	0.32	0.67	-0.4	0.042	0.34
Pam16	-0.4	0.3	0.59	0.38	0.32	0.67	0.78	0.041	0.34
Ehbp1	-0.78	0.0017	0.026	-0.27	0.28	0.62	0.51	0.041	0.34
Arid4b	-0.35	0.00099	0.017	-0.13	0.21	0.55	0.22	0.042	0.34
Zfp710	0.18	0.47	0.73	-0.33	0.19	0.53	-0.51	0.041	0.34
Angptl6	0.08	0.5	0.75	-0.17	0.18	0.52	-0.26	0.042	0.34
Dnase1l1	-0.14	0.62	0.82	0.42	0.14	0.45	0.56	0.043	0.34
Gm44705	0.26	0.61	0.82	-0.88	0.14	0.45	-1.14	0.042	0.34
Cped1	-0.05	0.6	0.81	0.15	0.14	0.45	0.2	0.042	0.34
Epc2	-0.08	0.62	0.82	0.25	0.13	0.44	0.33	0.043	0.34
Alas1	-0.21	0.66	0.84	0.75	0.11	0.41	0.96	0.041	0.34
Rbm6	-0.54	0.00021	0.0057	-0.24	0.096	0.37	0.3	0.041	0.34
Ndufaf8	0.05	0.82	0.92	-0.38	0.074	0.33	-0.43	0.041	0.34
Supt3	0.04	0.87	0.95	-0.44	0.067	0.31	-0.48	0.042	0.34
Cgnl1	-0.01	0.93	0.97	0.24	0.053	0.28	0.25	0.042	0.34
Prex2	-0.01	0.97	0.99	0.5	0.05	0.27	0.51	0.042	0.34
Tmem11	0	0.97	0.99	-0.27	0.042	0.24	-0.27	0.042	0.34
Homez	-0.1	0.84	0.94	-1.12	0.028	0.19	-1.02	0.043	0.34
Tnfrsf1a	-0.02	0.84	0.94	-0.23	0.027	0.19	-0.21	0.043	0.34
A930036K24Rik	-0.09	0.83	0.93	-1.02	0.029	0.19	-0.93	0.042	0.34
Ube2s	-0.05	0.81	0.92	-0.43	0.023	0.17	-0.38	0.042	0.34
Atp5f1c	-0.02	0.73	0.88	-0.17	0.017	0.14	-0.14	0.041	0.34
Mtch2	-0.02	0.71	0.87	-0.15	0.017	0.14	-0.12	0.042	0.34
Sh3rf1	0.09	0.67	0.85	0.52	0.017	0.14	0.43	0.043	0.34
Vipr1	0.06	0.65	0.84	0.3	0.014	0.13	0.25	0.042	0.34
Capns1	0.37	5e-06	0.00031	0.2	0.011	0.11	-0.16	0.042	0.34
Fchsd1	-0.39	0.56	0.79	-1.73	0.0097	0.1	-1.35	0.042	0.34
Tpd52	0.09	0.51	0.75	0.38	0.0077	0.087	0.28	0.041	0.34
Oxa1l	-0.08	0.36	0.65	-0.27	0.0036	0.053	-0.19	0.042	0.34
Usf2	-0.11	0.21	0.49	-0.3	0.0011	0.024	-0.18	0.043	0.34
Atp5pd	-0.11	0.089	0.32	-0.25	0.00022	0.0068	-0.13	0.042	0.34
Pla2g7	2.14	2.6e-10	6.7e-08	1.51	1.1e-05	0.00058	-0.63	0.043	0.34
Ugt1a9	-0.62	0.0082	0.077	-1.1	3.2e-06	0.00019	-0.48	0.042	0.34
Smarca4	0.47	1.2e-16	9.4e-14	0.36	5.6e-10	8.7e-08	-0.11	0.042	0.34
Fsd1l	1.18	0.053	0.24	-0.04	0.95	0.99	-1.22	0.044	0.35
Myo1b	0.2	0.054	0.24	-0.01	0.94	0.98	-0.21	0.045	0.35
Nucks1	-0.22	0.056	0.24	0.01	0.93	0.98	0.23	0.045	0.35
0610031O16Rik	-0.32	0.069	0.27	0.03	0.85	0.95	0.35	0.044	0.35
Fam220a	0.32	0.074	0.29	-0.04	0.83	0.94	-0.36	0.044	0.35
Vcan	2.43	0.025	0.15	0.26	0.82	0.94	-2.17	0.045	0.35
Ndufb4b	0.14	0.11	0.35	-0.03	0.69	0.9	-0.17	0.044	0.35
Traf3	0.45	0.018	0.13	0.07	0.71	0.9	-0.38	0.044	0.35
Ndufa1	-0.19	0.13	0.38	0.06	0.63	0.87	0.24	0.044	0.35
Golim4	-0.13	0.13	0.39	0.04	0.62	0.86	0.18	0.044	0.35
Kcnq4	0.76	0.17	0.45	-0.37	0.53	0.82	-1.13	0.045	0.35
Slc24a5	-0.78	0.18	0.45	0.35	0.52	0.81	1.13	0.045	0.35
Creb5	0.73	0.19	NA	-0.41	0.5	0.8	-1.14	0.044	0.35
Tmem161b	-0.43	0.0079	0.075	-0.11	0.51	0.8	0.32	0.045	0.35
Rhou	0.28	0.0046	0.053	0.08	0.41	0.74	-0.2	0.044	0.35
Ddx6	-0.07	0.26	0.55	0.05	0.38	0.72	0.12	0.044	0.35
Actr10	0.43	0.0044	0.05	0.13	0.39	0.72	-0.3	0.046	0.35
Tmem222	0.12	0.29	0.58	-0.1	0.37	0.71	-0.22	0.045	0.35
Smim6	-1.09	0.28	NA	0.9	0.35	0.69	1.99	0.045	0.35
Mcph1	0.33	0.31	0.6	-0.32	0.33	0.68	-0.66	0.045	0.35
Ndufv1	0.06	0.37	0.65	-0.07	0.28	0.63	-0.13	0.046	0.35
Zfp236	-0.16	0.35	0.64	0.19	0.28	0.63	0.35	0.044	0.35
Fancl	0.79	0.0021	0.03	0.28	0.29	0.63	-0.51	0.044	0.35
Atp6v0c	0.21	0.0003	0.0074	0.09	0.11	0.4	-0.11	0.045	0.35
Ube2j2	0.02	0.84	0.93	-0.18	0.077	0.33	-0.2	0.046	0.35
Dennd4c	0	0.97	0.99	0.17	0.055	0.28	0.17	0.045	0.35
Trim23	0	1	1	0.27	0.051	0.27	0.27	0.045	0.35
1700123O20Rik	0	0.97	0.99	-0.22	0.046	0.25	-0.21	0.045	0.35
Cd24a	0.22	0.79	0.91	1.85	0.023	0.17	1.63	0.044	0.35
Gm57048	0.09	0.74	0.89	0.63	0.023	0.17	0.54	0.044	0.35
Gstk1	0.44	1.6e-05	0.00078	0.24	0.022	0.16	-0.21	0.044	0.35
Acer2	0.16	0.52	0.76	0.66	0.0085	0.093	0.5	0.045	0.35
Hkdc1	0.82	0.37	0.65	2.49	0.0052	0.067	1.67	0.045	0.35
Rpl36a	-0.17	0.045	0.21	-0.35	7.2e-05	0.0028	-0.18	0.044	0.35
Mgst1	0.46	6.8e-11	2.2e-08	0.32	6.3e-06	0.00035	-0.14	0.044	0.35
Asf1b	1.36	0.048	0.22	0.01	0.98	1	-1.35	0.049	0.36
Ddx18	-0.28	0.054	0.24	0.01	0.96	0.99	0.28	0.048	0.36
Dsp	-0.27	0.053	0.24	0.01	0.97	0.99	0.27	0.048	0.36
mt-Atp6	-0.46	0.058	0.25	0.02	0.93	0.98	0.48	0.047	0.36
Gm7072	-0.33	0.036	0.19	-0.02	0.91	0.97	0.31	0.046	0.36
Gas5	-0.24	0.034	0.18	-0.01	0.89	0.97	0.22	0.047	0.36
Dnase2a	-0.33	0.068	0.27	0.03	0.88	0.96	0.35	0.048	0.36
Hand2os1	-0.44	0.068	0.27	0.04	0.87	0.96	0.48	0.047	0.36
Il6ra	-0.62	0.032	0.17	-0.05	0.87	0.96	0.57	0.048	0.36
Rbm42	0.2	0.078	0.29	-0.02	0.84	0.95	-0.22	0.048	0.36
Rpgr	0.6	0.073	0.28	-0.07	0.85	0.95	-0.66	0.048	0.36
Shmt2	0.17	0.029	0.17	0.01	0.85	0.95	-0.15	0.046	0.36
Sart1	0.37	0.082	0.3	-0.05	0.82	0.94	-0.42	0.049	0.36
Mkrn2os	0.3	0.087	0.31	-0.04	0.8	0.93	-0.35	0.048	0.36
Eif2s2	-0.25	0.026	0.16	-0.03	0.81	0.93	0.22	0.047	0.36
Gm38366	-1.17	0.098	NA	0.2	0.75	0.91	1.37	0.048	0.36
Pde4dip	0.62	0.019	0.13	0.1	0.71	0.9	-0.52	0.047	0.36
Purb	-0.13	0.12	0.37	0.04	0.68	0.89	0.17	0.047	0.36
Disp1	-0.58	0.11	0.35	0.14	0.69	0.89	0.73	0.046	0.36
Zswim7	0.24	0.14	0.39	-0.08	0.65	0.88	-0.31	0.048	0.36
Armc6	0.43	0.12	0.38	-0.13	0.66	0.88	-0.56	0.046	0.36
Ppp1r21	0.25	0.14	0.39	-0.08	0.63	0.87	-0.33	0.047	0.36
Atp6-ps	0.58	0.14	0.41	-0.21	0.59	0.85	-0.79	0.046	0.36
Gpbp1	-0.13	0.14	0.4	0.05	0.61	0.85	0.18	0.046	0.36
Stbd1	-0.52	0.012	0.095	-0.11	0.6	0.85	0.41	0.046	0.36
Yes1	-0.14	0.16	0.43	0.06	0.57	0.84	0.19	0.047	0.36
Rhoq	0.38	0.16	0.42	-0.15	0.57	0.84	-0.53	0.047	0.36
Ddx5	-0.26	0.011	0.092	-0.06	0.58	0.84	0.2	0.046	0.36
Stard9	-0.41	0.17	0.45	0.18	0.55	0.83	0.58	0.049	0.36
Arl5b	-0.44	0.01	0.088	-0.1	0.56	0.83	0.34	0.047	0.36
Emc1	0.11	0.18	0.46	-0.05	0.54	0.82	-0.16	0.048	0.36
Hpf1	0.25	0.18	0.46	-0.12	0.54	0.82	-0.37	0.049	0.36
Slc25a45	0.22	0.16	0.44	-0.1	0.55	0.82	-0.32	0.047	0.36
Aven	0.32	0.009	0.082	0.08	0.53	0.82	-0.24	0.046	0.36
Tfb2m	-0.13	0.18	0.46	0.06	0.53	0.81	0.19	0.047	0.36
Acadl	-0.15	0.2	0.48	0.08	0.48	0.78	0.23	0.046	0.36
Mrps25	0.55	0.0075	0.072	0.15	0.48	0.78	-0.41	0.048	0.36
Luc7l	-0.14	0.22	0.51	0.08	0.45	0.77	0.22	0.046	0.36
Atp2b4	-0.35	0.23	0.52	0.22	0.44	0.75	0.57	0.046	0.36
Glb1	0.4	0.0057	0.06	0.12	0.44	0.75	-0.29	0.046	0.36
Ramac	-0.26	0.0052	0.057	-0.08	0.41	0.74	0.19	0.048	0.36
Lmbr1	-0.8	0.0048	0.053	-0.23	0.41	0.74	0.57	0.046	0.36
Slc46a1	0.12	0.25	0.54	-0.09	0.4	0.73	-0.21	0.046	0.36
Zfp712	-0.46	0.3	0.6	0.39	0.36	0.7	0.86	0.047	0.36
Ubash3b	-0.43	0.29	0.58	0.37	0.36	0.7	0.8	0.046	0.36
Ube2v2	-0.18	0.3	0.59	0.17	0.35	0.69	0.35	0.046	0.36
Ddx46	-0.1	0.34	0.63	0.1	0.32	0.67	0.2	0.049	0.36
Dpm1	0.18	0.33	0.62	-0.19	0.32	0.66	-0.36	0.048	0.36
Gm13421	-0.22	0.36	0.65	0.25	0.3	0.64	0.48	0.049	0.36
Skic2	0.07	0.36	0.65	-0.08	0.29	0.64	-0.16	0.047	0.36
Gm56592	-0.55	0.39	0.67	0.67	0.28	0.63	1.21	0.049	0.36
Sys1	0.06	0.39	0.67	-0.08	0.28	0.63	-0.15	0.048	0.36
Dnajc27	0.53	0.39	0.67	-0.72	0.26	0.61	-1.25	0.049	0.36
Lrrc2	2.38	0.41	0.69	-3.58	0.24	0.59	-5.96	0.049	0.36
Utp14a	-0.28	0.0016	0.025	-0.1	0.25	0.59	0.18	0.046	0.36
Ctnnal1	-0.24	0.44	0.71	0.39	0.22	0.56	0.63	0.046	0.36
S100a13	-0.39	0.0013	0.021	-0.15	0.22	0.56	0.24	0.047	0.36
F830016B08Rik	-0.94	0.00087	0.016	-0.38	0.17	0.51	0.56	0.049	0.36
Csnk2b	0.05	0.55	0.78	-0.12	0.17	0.5	-0.18	0.046	0.36
Nrep	0.21	0.56	0.79	-0.5	0.16	0.49	-0.71	0.047	0.36
Ppp3cb	-0.06	0.63	0.83	0.18	0.14	0.46	0.24	0.049	0.36
Prickle1	-0.13	0.64	0.84	0.42	0.14	0.45	0.55	0.046	0.36
Noc2l	0.04	0.65	0.84	-0.14	0.13	0.44	-0.18	0.047	0.36
Xlr3b	0.23	0.7	0.86	-0.99	0.11	0.41	-1.22	0.046	0.36
Zftraf1	0.02	0.73	0.88	-0.11	0.11	0.4	-0.14	0.046	0.36
Wwc1	-0.06	0.75	0.89	0.29	0.097	0.38	0.34	0.047	0.36
Cnpy3	0.45	0.00028	0.0071	0.21	0.094	0.37	-0.24	0.049	0.36
Itga2	-0.09	0.93	NA	1.88	0.064	0.31	1.98	0.049	0.36
N4bp1	0.01	0.91	0.97	-0.2	0.066	0.31	-0.21	0.046	0.36
AU022252	0.02	0.89	0.96	-0.25	0.065	0.31	-0.27	0.047	0.36
Gm13339	0.04	0.95	0.98	-1.19	0.058	0.29	-1.23	0.047	0.36
Fzr1	-0.02	0.86	0.95	-0.28	0.036	0.22	-0.26	0.049	0.36
Itgb4	0.14	0.85	0.94	1.57	0.032	0.21	1.43	0.048	0.36
L1cam	0.32	0.78	0.91	2.5	0.033	0.21	2.17	0.048	0.36
Ppp1r3e	-0.09	0.75	0.9	-0.63	0.024	0.18	-0.54	0.049	0.36
Krt7	0.3	0.65	0.84	1.55	0.016	0.14	1.25	0.048	0.36
Npc2	-0.06	0.65	0.84	-0.33	0.015	0.13	-0.27	0.046	0.36
Nhlrc3	0.09	0.62	0.82	0.42	0.014	0.13	0.34	0.047	0.36
Armc5	0.6	9.1e-06	0.0005	0.34	0.014	0.13	-0.26	0.047	0.36
Ndufb2	-0.06	0.59	0.81	-0.3	0.012	0.12	-0.24	0.047	0.36
Cds1	0.46	0.53	0.77	1.86	0.011	0.11	1.4	0.048	0.36
Nova2	0.24	0.48	0.74	0.85	0.0099	0.1	0.61	0.049	0.36
Galk1	0.1	0.4	0.68	0.32	0.0054	0.068	0.22	0.049	0.36
Rock2	0.11	0.37	0.66	0.34	0.0041	0.058	0.23	0.046	0.36
Wbp2	-0.08	0.37	0.65	-0.26	0.0041	0.058	-0.18	0.047	0.36
Cyp4f17	0.17	0.34	0.63	0.51	0.0038	0.054	0.34	0.048	0.36
Hsp90b1	0.12	0.31	0.61	0.36	0.0029	0.045	0.24	0.048	0.36
Ddr1	0.46	0.23	0.52	1.19	0.0018	0.033	0.73	0.048	0.36
Hs3st3b1	-0.12	0.18	0.46	-0.29	0.00092	0.021	-0.17	0.046	0.36
C1qtnf1	0.35	0.16	0.43	0.83	0.00079	0.018	0.48	0.046	0.36
Esrra	-0.17	0.16	0.43	-0.4	0.00077	0.018	-0.24	0.046	0.36
Yipf6	0.17	0.1	0.34	0.38	0.00034	0.0094	0.21	0.047	0.36
Ldb2	-0.5	0.044	0.21	-0.01	0.95	0.99	0.48	0.049	0.37
Yeats4	-0.21	0.043	0.21	-0.01	0.93	0.98	0.2	0.051	0.37
Calm3	0.28	0.081	0.3	-0.03	0.83	0.94	-0.31	0.05	0.37
Gm10327	0.52	0.11	0.35	-0.12	0.74	0.91	-0.64	0.05	0.37
Vps13d	-0.17	0.11	0.36	0.04	0.71	0.9	0.21	0.05	0.37
Chdh	-0.12	0.15	0.42	0.04	0.6	0.85	0.16	0.05	0.37
Btbd7	-0.15	0.17	0.44	0.06	0.59	0.84	0.21	0.051	0.37
Msi2	0.18	0.16	0.44	-0.07	0.59	0.84	-0.25	0.05	0.37
Yars1	0.15	0.2	0.49	-0.08	0.51	0.8	-0.23	0.05	0.37
Smyd2	0.16	0.21	0.5	-0.09	0.48	0.78	-0.25	0.05	0.37
Tmem47	-0.27	0.23	0.53	0.17	0.46	0.77	0.44	0.051	0.37
Gm5921	0.61	0.22	0.51	-0.39	0.46	0.77	-1	0.049	0.37
Rplp2	0.15	0.27	0.57	-0.12	0.4	0.73	-0.27	0.051	0.37
Psmd7	0.2	0.0041	0.048	0.06	0.36	0.7	-0.13	0.051	0.37
Il18r1	1.8	0.0041	0.048	0.66	0.32	0.66	-1.14	0.049	0.37
Uqcrfs1	0.04	0.4	0.68	-0.06	0.27	0.62	-0.1	0.05	0.37
Polr1g	0.15	0.42	0.7	-0.21	0.26	0.6	-0.36	0.051	0.37
Slc25a33	-0.16	0.42	0.69	0.23	0.26	0.6	0.39	0.051	0.37
Tk2	0.08	0.47	0.73	-0.13	0.23	0.58	-0.2	0.051	0.37
Capzb	0.05	0.46	0.72	-0.08	0.23	0.58	-0.12	0.05	0.37
Csgalnact1	-0.4	0.53	0.77	0.79	0.19	0.53	1.19	0.049	0.37
Capza2	-0.04	0.59	0.81	0.11	0.16	0.49	0.15	0.05	0.37
Icam4	-3	0.0011	NA	-1.14	0.14	0.46	1.85	0.051	0.37
Rad23a	0.02	0.85	0.94	-0.15	0.082	0.35	-0.16	0.05	0.37
Mir670hg	-0.05	0.94	0.98	1.06	0.071	0.32	1.11	0.051	0.37
Abcc9	-0.01	0.95	0.99	0.3	0.059	0.29	0.31	0.05	0.37
Srsf9	-0.02	0.84	0.93	-0.18	0.036	0.22	-0.17	0.05	0.37
Mpp7	0.08	0.75	0.9	0.53	0.027	0.19	0.46	0.05	0.37
Bahcc1	-0.13	0.67	0.85	-0.7	0.018	0.15	-0.57	0.051	0.37
Cfap20	-0.5	9.2e-06	0.0005	-0.28	0.014	0.13	0.22	0.051	0.37
Tbc1d13	-0.09	0.5	0.75	-0.34	0.0089	0.096	-0.25	0.05	0.37
Mib2	-0.12	0.36	0.65	-0.37	0.0045	0.061	-0.25	0.05	0.37
Dpys	0.1	0.32	0.61	0.3	0.0032	0.048	0.2	0.05	0.37
Gm12454	1.17	0.21	NA	2.77	0.0021	0.036	1.6	0.051	0.37
Nus1	0.1	0.25	0.54	0.26	0.002	0.036	0.16	0.049	0.37
[truncated: 13,048 more rows]

## Sheet: Table S7
Interaction analysis
gene	baseMean	log2FoldChange_PE_in_CD	pvalue_PE_in_CD	padj_PE_in_CD	log2FoldChange_Diet_Effect	pvalue_Diet_Effect	padj_Diet_Effect	log2FoldChange_Interaction	pvalue_Interaction	padj_Interaction
Abhd5	308.81	-0.908	0	0	-0.83	0	0	0.948	0	0.0048
Acp3	115.72	-1.815	0	0	-2.832	0	0	1.558	0.0001	0.0313
Acta1	630.26	4.205	0.0221	0.1675	6.597	0.0003	0.0049	-13.45	0	0.0004
Agbl5	59.54	-0.445	0.0605	0.2978	-1.615	0	0	1.346	0.0001	0.0191
Agxt	2115.99	0.513	0	0.0008	-0.077	0.512	0.7409	-0.671	0	0.0145
Anks1	271.03	-0.901	0	0	-0.64	0	0	0.714	0	0.0145
Atp2a1	394.89	2.236	0.23	0.5818	5.935	0.0014	0.0161	-12.909	0	0.0013
Bhlhe40	1851.82	-0.708	0.0001	0.0023	-1.314	0	0	0.955	0.0001	0.0226
Cd1d1	1901.35	0.625	0	0.0001	0.457	0.0004	0.0063	-0.672	0.0002	0.0377
Chmp4c	34.23	-1.06	0.0191	0.1527	-1.901	0	0.0008	2.309	0.0003	0.0488
Ckm	283.03	3.264	0.0901	0.3699	6.224	0.0012	0.0142	-11.673	0	0.0091
Cmya5	115.85	4.108	0.0742	0.3335	7.392	0.0013	0.0149	-12.97	0.0001	0.019
Crot	4942.95	1.165	0	0	0.995	0	0	-0.75	0.0003	0.049
Cyp39a1	348.68	-0.823	0.0034	0.0513	-1.719	0	0	1.509	0.0001	0.0283
Dbi	9975.79	0.031	0.6994	0.9085	-0.174	0.0315	0.1452	-0.557	0	0.0008
Eif4e	474.58	-0.451	0	0.0016	-0.278	0.0098	0.0657	0.607	0	0.0169
Elovl3	2628.97	1.295	0	0.0006	1.792	0	0	-1.908	0	0.0024
Elovl5	11098.9	-0.061	0.7939	0.941	0.137	0.5542	0.7714	-1.22	0.0001	0.0319
Epb41l5	481.27	-0.484	0	0.0008	-0.728	0	0	0.638	0	0.0145
Ephx1	3272.61	0.756	0	0	1.325	0	0	-0.565	0	0.0145
Eps8l2	943.58	1.077	0	0	1.09	0	0	-1.095	0	0.0007
Ethe1	558.39	0.246	0.0358	0.2217	0.53	0	0.0001	-0.591	0.0002	0.044
Etnk1	1250.15	-0.275	0.0004	0.0105	-0.251	0.001	0.0124	0.434	0	0.0169
Fam25a	111.25	0.772	0.0018	0.0333	1.53	0	0	-1.243	0.0002	0.0394
Fam3c	431.32	-0.664	0	0.0002	-0.627	0	0.0002	0.749	0.0001	0.0312
Fam89a	44.26	1.939	0	0	1.405	0.0001	0.0015	-1.98	0	0.0145
Fitm1	320.7	0.793	0.0004	0.0108	1.749	0	0	-1.153	0.0001	0.0352
G6pdx	133.2	-2.187	0	0	-3.057	0	0	2.042	0.0001	0.0191
Gm28438	96.86	-23.187	0	0	-0.138	0.9593	0.9844	22.567	0	0
Gm28439	629.41	23.204	0	0	25.348	0	0	-23.694	0.0001	0.019
Gm38431	10.5	2.1	0.0033	NA	1.896	0.0079	0.0563	-3.6	0.0002	0.0426
Gm45837	47.62	1.097	0.7885	0.9397	0.409	0.9204	0.9688	-23.853	0	0.0137
Gm9531	193.18	-0.863	0	0.001	-0.415	0.0339	0.1528	1.018	0.0002	0.0405
Gpc1	253.25	0.971	0	0.0001	2.156	0	0	-1.131	0	0.0119
Gsta3	13160.9	0.318	0.0021	0.0369	0.298	0.0039	0.0343	-0.605	0	0.0122
Gstm2	606.88	0.312	0.2083	0.5574	0.696	0.0048	0.0398	-1.307	0.0001	0.0312
H19	69.92	2.165	0.1783	0.5197	2.925	0.0688	0.2378	-8.408	0.0002	0.0394
H1f2	580.93	0.647	0	0.0002	0.946	0	0	-0.906	0	0.0013
H2-Q10	24531.9	0.106	0.3135	0.6699	0.015	0.8855	0.9528	-0.546	0.0002	0.0377
Irf2	1108.2	-0.84	0	0	-0.759	0	0	0.935	0	0.0003
Klf10	389.18	-1.3	0	0.0005	-1.987	0	0	1.779	0	0.0075
Klhl41	27.94	3.494	0.0497	0.2685	5.306	0.0028	0.0266	-9.524	0.0001	0.0312
Lipt2	32.45	-1.286	0.0001	0.0033	-1.22	0.0001	0.0025	2.381	0	0.0004
Maco1	594.81	-0.479	0	0.0007	-0.479	0	0.0003	0.625	0	0.0145
Mb	199.89	2.659	0.2391	0.5925	6.581	0.0035	0.0317	-12.653	0.0001	0.0226
Mthfd1l	13.86	-1.423	0.0051	NA	-1.043	0.024	0.1212	2.569	0.0002	0.0377
Mybpc1	86.43	2.831	0.1416	0.4667	6.394	0.0009	0.0108	-11.629	0	0.0122
Myh1	598.2	2.628	0.1982	0.5439	5.937	0.0036	0.0325	-12.957	0	0.0053
Myh4	262.15	1.654	0.334	0.6877	5.912	0.0005	0.0074	-9.985	0	0.0137
Myl1	82.51	1.952	0.3749	0.7204	5.608	0.0106	0.07	-11.691	0.0002	0.0401
Myl3	14.83	6.502	0.0165	NA	6.93	0.0105	0.0695	-13.785	0.0002	0.0405
Mylpf	80.17	2.234	0.0532	0.2792	4.253	0.0002	0.0036	-6.748	0	0.0127
Nrap	67.53	2.859	0.0813	0.35	6.249	0.0001	0.0023	-10.308	0	0.0054
Oat	9188.83	1.025	0	0	1.517	0	0	-1.313	0	0.0008
Pnkd	1172.89	0.564	0	0.0001	0.615	0	0	-0.625	0.0001	0.0226
Pygm	93.74	2.416	0.0401	0.2368	4.619	0.0001	0.0016	-6.957	0	0.0117
Qdpr	3772.86	-0.201	0.0049	0.0657	-0.437	0	0	-0.399	0.0001	0.0189
Riok2	306.78	-0.555	0.0001	0.0044	-0.491	0.0006	0.008	0.836	0	0.0137
Rnf19b	382.88	-0.409	0	0.0005	-0.285	0.0012	0.0139	0.453	0.0003	0.049
Rsc1a1	23.46	0.561	0.8852	0.9668	-0.36	0.9263	0.9706	-22.163	0	0.0166
Rsf1	258.1	-0.375	0.0086	0.094	-0.683	0	0.0001	0.722	0.0003	0.0479
Ryr1	148.48	2.274	0.3087	0.6641	6.194	0.0055	0.0437	-12.456	0.0001	0.0251
Sec14l2	7224.05	0.163	0.0565	0.2891	0.395	0	0.0001	-0.44	0.0002	0.0383
Slc37a4	1425.01	-0.633	0	0	-0.733	0	0	0.677	0.0001	0.0226
Smad9	139.44	-0.624	0.0436	0.2491	-1.583	0	0	1.647	0.0001	0.0312
Smagp	253.11	0.591	0	0.0011	0.617	0	0.0002	-0.771	0	0.0169
Tasor	555.89	-0.376	0.0005	0.0129	-0.492	0	0.0001	0.565	0.0002	0.0354
Tcap	56.51	3.001	0.1721	0.5115	5.997	0.0063	0.0479	-11.762	0.0002	0.0377
Tlr12	136.66	0.755	0.0026	0.0419	1.726	0	0	-1.299	0.0001	0.0312
Tnnc2	207.51	3.253	0.0991	0.3872	5.624	0.0043	0.0368	-12.607	0	0.0053
Tnni2	110.4	3.285	0.0522	0.2764	5.816	0.0006	0.0078	-8.961	0.0001	0.0312
Tnnt3	273.46	3.311	0.0618	0.3009	6.079	0.0006	0.008	-11.376	0	0.0047
Ttn	408.78	2.392	0.2655	0.6234	5.236	0.0148	0.0876	-12.912	0	0.0119
Uck1	373.62	0.666	0	0	0.955	0	0	-0.926	0	0
Utrn	500.16	-0.422	0.0005	0.0118	-0.451	0.0002	0.0026	0.626	0.0002	0.0352
Xirp2	121.5	2.705	0.3316	0.6854	5.877	0.0347	0.1547	-28.143	0	0

## Sheet: Table S8
BULK-NR (log2Count+1)	CD_Veh_1	CD_Veh_2	CD_Veh_3	CD_Veh_4	CD_PE_1	CD_PE_2	CD_PE_3	CD_PE_4	CD_PE_5	MD_Veh_1	MD_Veh_2	MD_Veh_3	MD_Veh_4	MD_Veh_5	MD_PE_1	MD_PE_2	MD_PE_3	MD_PE_4	MD_PE_5
Thra	7.20418	7.37565	7.0847	7.31841	7.29122	7.13145	7.42358	6.77215	7.48888	7.68706	7.22651	7.22168	7.26566	6.62892	7.17901	7.07639	6.84373	7.22786	6.63851
Nr1h3	10.0595	10.201	10.2409	10.027	10.0754	10.258	10.2158	9.96489	10.0937	10.0501	10.0257	10.2646	10.1972	10.0754	10.1783	9.90778	9.92409	9.73512	10.167
Nr1h2	8.6283	8.68905	8.62812	8.46879	8.59403	8.63456	8.83637	8.48079	8.49617	8.42282	8.65041	8.66814	8.69429	8.51531	8.7863	8.52791	8.41983	8.49402	8.70898
Nr5a2	9.26249	9.49605	9.70819	9.67191	9.6729	9.23604	9.76878	9.90391	9.78562	9.35191	9.47048	9.37239	9.60324	9.07076	9.43958	9.51501	9.52188	9.14611	9.44702
Esrra	8.96183	8.74581	8.77995	9.02497	8.34279	8.52888	8.54013	8.51743	8.83526	8.73386	8.32373	8.13294	8.30415	8.40297	7.99836	8.3057	8.09059	8.22448	8.14827
Nr2c1	7.64241	8.201	7.52591	8.07141	7.50072	7.44386	7.60185	7.83346	7.55259	6.99966	7.13617	7.27575	7.15856	7.42501	7.23381	7.27081	7.01357	7.19957	7.32436
Nr3c2	8.05637	7.9225	7.98373	7.46573	7.81481	7.36501	7.84806	7.55328	7.00944	7.61765	7.14252	7.04439	7.29793	6.94965	6.76752	7.36894	7.56666	7.31143	7.12547
Thrb	8.99822	8.69091	9.03606	8.56902	8.63916	8.83646	8.62527	9.21369	8.7659	8.77274	8.66057	8.32975	8.89533	8.89836	8.86987	8.61294	8.80629	8.37134	8.7882
Nr1d1	10.1631	10.3133	10.9212	10.2448	10.0849	9.32647	10.384	11.1575	10.602	10.319	10.1522	9.97411	10.2999	10.5659	9.81176	9.76787	10.018	9.9553	10.5008
Rorc	9.36466	9.48071	9.13435	9.72339	9.45972	8.99862	9.14888	8.99333	9.23702	9.09987	9.33255	9.11712	9.43181	9.42047	9.44905	9.26285	9.33432	8.90394	9.28614
Rxra	12.4421	12.3274	12.43	12.3751	12.063	12.0857	12.0798	12.2467	12.2793	12.1297	12.2775	12.2043	12.5757	12.3605	12.0271	12.1139	12.3403	12.1051	12.5768
Esr1	7.98487	7.35562	7.64717	8.14394	7.01268	7.38491	7.49562	7.54967	7.18527	7.5238	7.39874	7.53768	7.54411	7.3844	7.45055	7.45171	6.98334	7.0027	7.19259
Nr4a1	5.8334	5.89821	8.02851	5.43229	4.41278	6.48236	6.17832	5.07767	5.16269	6.91037	5.29315	4.47249	5.35473	3.99095	5.11145	5.59126	5.23074	5.55857	4.86641
Rarg	5.96093	6.02192	5.7148	6.20926	5.67638	5.91145	4.70432	5.83188	6.19239	5.8334	5.58346	5.55919	4.97957	6.15462	5.749	5.87012	5.77847	6.33038	5.57743
Esr2	0	1.5008	0	0.895303	0	0	0	0	1.18269	0	0	0	0	0	1.04963	0	0	0	0
Nr1d2	10.1682	10.2707	10.0719	10.3845	9.69572	8.96165	9.92291	10.2885	10.157	9.63595	9.69559	9.56377	9.81833	10.2389	9.77564	9.51238	10.0502	9.93328	10.1824
Rora	9.72475	10.1193	10.1249	10.163	9.65628	9.59438	9.92668	9.94024	9.89736	9.9444	9.82501	9.58508	9.91412	9.6723	9.88166	9.70682	9.93372	10.0999	9.79399
Nr1h4	10.5801	10.2002	10.4357	10.4375	10.462	10.3672	10.477	10.2811	10.2781	9.5632	9.95574	9.92392	9.99274	10.0008	9.91512	10.2456	10.2735	9.94714	10.0931
Hnf4a	12.7149	12.5933	12.8333	12.7385	12.6465	12.5721	12.6595	12.6542	12.836	12.4182	12.3895	12.5172	12.7746	12.4761	12.5142	12.5243	12.7777	12.3839	12.8914
Nr1i2	9.33362	9.33945	9.42074	9.7256	9.1949	8.98684	9.53245	9.50995	9.62604	9.29239	9.31111	9.28276	9.34771	9.02403	9.55315	9.10928	9.49649	9.215	9.63568
Nr2c2	8.25965	8.26383	8.28351	8.67179	8.24179	8.16667	8.32454	8.59954	8.4365	8.19303	8.28854	8.04669	8.18681	8.33517	8.35676	7.93664	8.56567	8.51916	8.52771
Rarb	5.30634	4.90545	5.19061	4.73606	5.0072	3.46728	4.79286	4.41007	5.27314	5.31107	4.87431	5.01167	4.23036	5.30122	5.61794	5.32229	5.09297	5.47086	4.80219
Hnf4g	2.84599	2.67129	1.80735	3.3147	2.0036	2.39506	2.66221	1.1375	3.22342	1.75702	2.59455	1.83592	1.95606	1.23266	1.0072	5.76235	2.67807	1.82375	2.07724
Nr5a1	0	0	0	0	0	0	0	0	0	0	0	0	0	0	1.04963	0	0	0	0
Nr3c1	10.1021	10.2372	9.9599	9.97814	10.1045	9.96795	10.0747	9.92123	9.8844	10.0431	10.081	10.0182	10.0832	10.1345	10.0372	10.1894	10.4145	10.222	10.269
Vdr	0	1.91073	0	0	0	0	0	0	0	2.34767	0	1.46989	1.0072	1.58496	0	6.51995	0	1.87578	0
Ar	7.1816	7.19101	6.68215	7.47832	7.11489	7.32346	7.24764	6.82171	6.80232	6.96775	7.4019	7.08332	7.46442	6.98698	6.88228	7.51869	7.38102	7.49362	7.74578
Nr0b2	8.06711	8.64378	9.03681	8.65871	8.13556	8.06717	8.91949	8.82671	9.25715	9.31621	8.61287	8.60481	8.75258	8.98025	9.16375	8.44621	9.01215	9.16747	9.18554
Pparg	5.87455	6.6097	5.9479	7.1808	6.67016	7.3015	7.23295	5.95	6.5157	7.41329	7.50621	7.60496	7.28077	7.48333	7.1634	7.93281	7.447	7.76878	6.97991
Nr4a2	3.04439	1.46989	2.92979	3.48285	4.33985	3.8166	4.19928	3.53107	3.80839	3.8748	4.16752	4.29352	4.02768	4.65191	4.06953	4.73552	4.42492	4.49633	4.04527
Nr6a1	6.64386	6.62629	6.7286	6.59036	7.03727	6.95128	6.79416	7.23974	6.98003	7.14282	7.42886	6.99379	7.79734	7.27296	7.85137	7.04002	6.94825	6.65549	7.31306
Nr2f2	8.53298	8.96385	8.37569	8.71901	9.48623	8.8352	9.21832	9.07682	8.68321	8.87357	8.71198	8.68282	8.81054	8.86536	8.88374	8.99565	9.23676	8.8321	8.93511
Nr1i3	10.4798	10.7557	10.2671	11.1957	11.3961	10.4204	11.792	10.987	11.4699	10.5924	11.2086	10.9394	11.4929	10.8138	11.5705	11.65	11.8627	10.9247	11.9327
Ppara	9.42972	9.31408	9.72964	10.0003	10.0328	9.81916	10.0982	10.2471	10.5696	10.0371	10.0655	9.98503	10.3001	9.83495	10.3737	10.1509	10.5104	10.3849	10.5127
Nr4a3	0.782409	2.11103	0	1.35614	0	1.0072	2.32769	0	2.85798	1.9855	2.41414	1.37851	1.80323	0	1.5509	2.6893	1.01436	2.46989	2.06695
Rara	7.84436	8.17133	8.22554	8.06969	8.22328	7.62147	8.33119	8.26186	8.47163	8.6367	8.39755	8.3987	7.77525	7.633	8.51464	8.12278	7.95641	7.98368	8.11181
Esrrg	4.71425	5.45483	4.44824	4.91025	5.13873	6.20477	5.56925	4.85997	4.33985	5.60348	5.74228	4.91409	5.78999	5.78503	5.07382	5.07767	5.16872	4.26153	5.49601
Ppard	6.51964	6.70929	6.68888	6.81186	6.27743	7.76015	6.31034	6.5552	6.749	6.91109	7.40803	6.44394	6.94568	6.26003	6.99639	7.11842	5.9472	6.09635	6.67525
Rxrb	8.3171	8.37243	8.4763	8.25611	8.20222	8.21403	8.73938	8.45919	8.69811	8.36392	8.29591	8.68001	8.37534	8.37387	8.46581	8.46091	8.37421	8.33342	8.05164
Rxrg	5.74443	5.56468	5.22843	5.88655	5.40803	5.58225	6.29223	4.88215	5.34837	6.19594	6.24717	5.93452	5.46695	5.81737	5.79025	5.6453	4.71864	5.73904	5.57259
Nr2e1	0	0	0	0	0	0	0	0	0	0.863938	0	0	0	0	0	0	0	0	0
Esrrb	2.87971	3.94298	1.83592	3.12928	2.37573	3.3147	1.07724	2.26903	2.59216	4.95745	3.59574	3.0036	2.96717	2.57531	3.76447	3.2854	2.45943	3.76341	2.99639
Nr2f1	2.73769	2.46467	3.23879	5.05441	3.80941	3.1127	3.72792	2.63227	2.16672	4.29352	4.53169	5.03166	3.70598	2.36457	3.02148	3.34056	0.823749	4.68257	3.15704
Nr2f6	10.4191	10.1851	10.6143	10.0603	10.1691	10.0986	10.0859	10.1423	10.2434	10.4246	10.3608	10.554	10.0587	10.2866	10.121	10.07	10.1119	10.1762	10.5411

## Sheet: Table S9
Cell type markers
gene	Cell_Type	avg_log2FC	p_val	p_val_adj	pct.1	pct.2
Alox5ap	cDC	4.861	0	0	0.858	0.08
Laptm5	cDC	3.379	0	0	0.93	0.19
Flt3	cDC	7.18	0	0	0.742	0.014
Ptprc	cDC	3.068	0	0	0.824	0.15
Xcr1	cDC	6.949	0	0	0.649	0.016
Ccr2	cDC	5.469	0	0	0.657	0.03
Plbd1	cDC	4.078	0	0	0.935	0.329
Mpeg1	cDC	3.362	0	0	0.921	0.325
Ctss	cDC	1.551	0	0	0.853	0.31
Psmb8	cDC	2.989	0	0	0.708	0.212
Ncf4	cDC	3.112	0	0	0.509	0.069
Rac2	cDC	2.331	0	0	0.546	0.111
Epsti1	cDC	2.685	0	0	0.504	0.083
Anxa2	cDC	2.214	0	0	0.598	0.18
Dpt	cDC	2.989	0	0	0.457	0.059
Sfrp1	cDC	3.048	0	0	0.28	0.033
Mki67	cDC	4.186	0	0	0.265	0.027
Mfap4	cDC	2.668	0	0	0.206	0.027
Fbln5	cDC	2.215	0	0	0.353	0.078
Ms4a6c	cDC	2.246	0	0	0.342	0.078
Tagln	cDC	1.907	0	0	0.288	0.061
Me2	cDC	1.944	0	0	0.397	0.111
Stmn1	cDC	2.804	0	0	0.344	0.109
Cd36	cDC	1.138	0	0	0.743	0.459
Bgn	cDC	1.114	0	0	0.76	0.502
Lum	cDC	1.429	0	0	0.277	0.09
Itga8	cDC	1.768	0	0	0.234	0.07
Timp3	cDC	1.112	0	0	0.496	0.256
Gatm	cDC	0.809	0	0	0.396	0.2
Ccdc80	cDC	1.061	0	0	0.283	0.134
Cryab	cDC	1.02	0	0	0.203	0.081
Mustn1	cDC	1.131	0	0	0.206	0.087
Cybb	cDC	0.371	0	0	0.258	0.146
Nr1h2	cDC	0.817	0	0	0.351	0.241
Nr2c2	cDC	0.875	0	0	0.278	0.178
Nr3c1	cDC	0.53	0	0	0.511	0.431
Rara	cDC	0.67	0	0	0.272	0.189
Rxrb	cDC	0.736	0	0	0.27	0.197
Cndp2	cDC	0.465	0	0	0.257	0.18
Colec11	cDC	0.27	0	0	0.274	0.209
Mylk	cDC	0.314	0	0.019	0.36	0.322
Epcam	Cholangiocytes	7.089	0	0	0.918	0.025
Cdh1	Cholangiocytes	4.612	0	0	0.841	0.107
Sox9	Cholangiocytes	6.02	0	0	0.765	0.039
Tm4sf4	Cholangiocytes	4.411	0	0	0.951	0.241
Slc5a1	Cholangiocytes	6.757	0	0	0.722	0.015
Dcdc2a	Cholangiocytes	6.041	0	0	0.724	0.029
Cryab	Cholangiocytes	4.309	0	0	0.645	0.063
Tspan8	Cholangiocytes	6.545	0	0	0.594	0.018
Krt19	Cholangiocytes	7.072	0	0	0.567	0.01
Anxa2	Cholangiocytes	2.872	0	0	0.678	0.167
Cav1	Cholangiocytes	3.847	0	0	0.558	0.061
Muc1	Cholangiocytes	6.308	0	0	0.504	0.013
Krt8	Cholangiocytes	3.129	0	0	0.911	0.429
Timp3	Cholangiocytes	1.755	0	0	0.663	0.244
Sftpd	Cholangiocytes	6.18	0	0	0.399	0.011
5330417C22Rik	Cholangiocytes	6.017	0	0	0.379	0.009
Stmn1	Cholangiocytes	2.527	0	0	0.454	0.099
F3	Cholangiocytes	3.545	0	0	0.397	0.053
Dpt	Cholangiocytes	2.711	0	0	0.381	0.051
Bambi	Cholangiocytes	2.842	0	0	0.371	0.07
Prox1	Cholangiocytes	2.024	0	0	0.578	0.279
Bgn	Cholangiocytes	1.292	0	0	0.788	0.495
Nr2f2	Cholangiocytes	1.496	0	0	0.639	0.349
Fxyd3	Cholangiocytes	5.484	0	0	0.253	0.008
Fbln5	Cholangiocytes	1.994	0	0	0.303	0.073
Rarg	Cholangiocytes	1.61	0	0	0.355	0.126
Sgk1	Cholangiocytes	1.113	0	0	0.508	0.281
Thra	Cholangiocytes	2.268	0	0	0.304	0.082
Vegfa	Cholangiocytes	1.065	0	0	0.792	0.573
Podxl	Cholangiocytes	1.411	0	0	0.331	0.124
Ldhb	Cholangiocytes	2.98	0	0	0.232	0.035
Car2	Cholangiocytes	2.94	0	0	0.216	0.036
Cavin2	Cholangiocytes	1.025	0	0	0.32	0.15
Ppargc1a	Cholangiocytes	1.586	0	0	0.316	0.149
Cd14	Cholangiocytes	2.42	0	0	0.213	0.047
Ndrg1	Cholangiocytes	1.551	0	0	0.251	0.092
Tagln	Cholangiocytes	1.496	0	0	0.216	0.057
Sod3	Cholangiocytes	1.189	0	0	0.266	0.108
Cp	Cholangiocytes	1.991	0	0	1	0.913
Ambp	Cholangiocytes	0.548	0	0	0.997	0.956
Rora	Cholangiocytes	0.99	0	0	0.6	0.449
Mylk	Cholangiocytes	0.997	0	0	0.465	0.318
Psmb8	Cholangiocytes	1.016	0	0	0.36	0.211
Me2	Cholangiocytes	1.12	0	0	0.231	0.109
Nr2c2	Cholangiocytes	1.184	0	0	0.308	0.174
Hmgb1	Cholangiocytes	0.537	0	0	0.873	0.801
Nr5a2	Cholangiocytes	1.091	0	0	0.387	0.257
Slc2a2	Cholangiocytes	0.501	0	0	0.796	0.714
Slc4a4	Cholangiocytes	1.074	0	0	0.23	0.152
Nr1d1	Cholangiocytes	0.676	0	0	0.549	0.489
Nr1d2	Cholangiocytes	0.698	0	0	0.505	0.436
Nr1h2	Cholangiocytes	0.74	0	0	0.323	0.239
Sdc1	Cholangiocytes	0.526	0	0	0.468	0.394
Tmem147	Cholangiocytes	0.741	0	0	0.363	0.294
Rgs5	Cholangiocytes	0.534	0	0	0.4	0.326
Nr2f6	Cholangiocytes	0.794	0	0	0.224	0.167
Rxrb	Cholangiocytes	0.657	0	0	0.251	0.196
Colec11	Cholangiocytes	0.248	0	0	0.261	0.208
Nr3c1	Cholangiocytes	0.353	0	0	0.445	0.431
Rara	Cholangiocytes	0.448	0	0	0.215	0.188
Nr3c2	Cholangiocytes	0.449	0	0	0.264	0.245
Isca1	Cholangiocytes	0.236	0	0	0.477	0.466
Ndufa4l2	Cholangiocytes	0.395	0	0	0.298	0.282
Gpihbp1	EC	4.398	0	0	0.911	0.203
Kdr	EC	4.039	0	0	0.891	0.243
Oit3	EC	4.32	0	0	0.873	0.225
Aqp1	EC	4.254	0	0	0.978	0.336
Cyp4b1	EC	4.661	0	0	0.734	0.093
Eng	EC	3.706	0	0	0.947	0.325
Clec14a	EC	3.928	0	0	0.723	0.117
Bmp2	EC	4.258	0	0	0.705	0.109
Tie1	EC	3.998	0	0	0.653	0.084
Calcrl	EC	2.812	0	0	0.804	0.246
Gatm	EC	3.574	0	0	0.66	0.139
Timp3	EC	2.656	0	0	0.713	0.195
Dnase1l3	EC	3.997	0	0	0.913	0.443
Cavin2	EC	3.405	0	0	0.565	0.1
Cd36	EC	2.681	0	0	0.865	0.406
Podxl	EC	3.398	0	0	0.503	0.08
Sgk1	EC	2.421	0	0	0.652	0.239
Rarg	EC	3.038	0	0	0.462	0.088
Lyve1	EC	4.275	0	0	0.421	0.052
Ccdc80	EC	2.485	0	0	0.425	0.095
Bgn	EC	1.005	0	0	0.778	0.467
Nr2f2	EC	1.655	0	0	0.63	0.322
Efnb2	EC	3.432	0	0	0.357	0.056
Ndrg1	EC	3.034	0	0	0.351	0.063
Gng11	EC	2.898	0	0	0.333	0.066
Sox17	EC	4.469	0	0	0.255	0.017
Ctla2a	EC	2.875	0	0	0.265	0.048
Anxa2	EC	1.294	0	0	0.369	0.158
Wnt2	EC	3.738	0	0	0.22	0.027
Plvap	EC	1.227	0	0	0.396	0.205
Me2	EC	1.765	0	0	0.272	0.092
Rsad2	EC	1.947	0	0	0.235	0.058
Gm13889	EC	1.939	0	0	0.202	0.061
Mgll	EC	0.802	0	0	0.663	0.544
Slc25a37	EC	0.887	0	0	0.265	0.2
Nr3c1	EC	0.43	0	0	0.448	0.429
Psmb8	EC	0.356	0	0	0.245	0.211
Hpgd	EC	0.293	0	0	0.351	0.331
Rgs5	EC	0.222	0	0	0.349	0.326
Nr5a2	EC	0.193	0	0	0.233	0.265
Fbln5	Fibroblast_Portal	4.771	0	0	0.73	0.062
Dpt	Fibroblast_Portal	4.918	0	0	0.681	0.044
Timp3	Fibroblast_Portal	2.925	0	0	0.836	0.241
Tagln	Fibroblast_Portal	5.146	0	0	0.631	0.047
Myh11	Fibroblast_Portal	5.992	0	0	0.503	0.026
Bgn	Fibroblast_Portal	2.55	0	0	0.957	0.491
Sfrp1	Fibroblast_Portal	5.579	0	0	0.479	0.022
Lum	Fibroblast_Portal	3.593	0	0	0.523	0.079
Myl9	Fibroblast_Portal	5.033	0	0	0.47	0.034
Mustn1	Fibroblast_Portal	3.646	0	0	0.51	0.076
Ccdc80	Fibroblast_Portal	2.782	0	0	0.541	0.124
Mamdc2	Fibroblast_Portal	3.623	0	0	0.469	0.056
Mylk	Fibroblast_Portal	2.479	0	0	0.705	0.312
Mfap4	Fibroblast_Portal	5.288	0	0	0.405	0.017
Prss23	Fibroblast_Portal	4.015	0	0	0.432	0.044
Anxa2	Fibroblast_Portal	1.941	0	0	0.553	0.173
Sod3	Fibroblast_Portal	2.463	0	0	0.48	0.103
Cryab	Fibroblast_Portal	2.721	0	0	0.446	0.072
Itga8	Fibroblast_Portal	3.346	0	0	0.435	0.061
Nr2f2	Fibroblast_Portal	1.809	0	0	0.709	0.349
Gm13889	Fibroblast_Portal	3.204	0	0	0.39	0.069
Des	Fibroblast_Portal	3.652	0	0	0.34	0.037
Cav1	Fibroblast_Portal	3.073	0	0	0.366	0.069
Colec11	Fibroblast_Portal	1.692	0	0	0.485	0.202
Htra3	Fibroblast_Portal	4.804	0	0	0.284	0.016
F3	Fibroblast_Portal	3.33	0	0	0.322	0.057
Pmp22	Fibroblast_Portal	3.063	0	0	0.3	0.041
Tnc	Fibroblast_Portal	4.559	0	0	0.267	0.018
Vwf	Fibroblast_Portal	2.746	0	0	0.28	0.04
Bambi	Fibroblast_Portal	2.369	0	0	0.313	0.073
Aspn	Fibroblast_Portal	4.927	0	0	0.222	0.014
Thra	Fibroblast_Portal	1.931	0	0	0.283	0.084
Stc2	Fibroblast_Portal	5.298	0	0	0.2	0.007
Ackr3	Fibroblast_Portal	4.478	0	0	0.203	0.011
Rbp1	Fibroblast_Portal	2.179	0	0	0.247	0.065
Nupr1	Fibroblast_Portal	2.472	0	0	0.235	0.054
Rarg	Fibroblast_Portal	0.987	0	0	0.282	0.129
Eng	Fibroblast_Portal	0.209	0	0	0.601	0.394
Gng11	Fibroblast_Portal	1.211	0	0	0.218	0.094
Cavin2	Fibroblast_Portal	0.912	0	0	0.298	0.152
Psmb8	Fibroblast_Portal	0.797	0	0	0.324	0.212
Cfh	Fibroblast_Portal	0.503	0	0	0.88	0.862
Laptm5	Fibroblast_Portal	0.374	0	0	0.301	0.192
Plvap	Fibroblast_Portal	0.537	0	0	0.333	0.225
Rgs5	Fibroblast_Portal	1.367	0	0	0.402	0.326
Podxl	Fibroblast_Portal	1.001	0	0	0.213	0.128
Ptprc	Fibroblast_Portal	0.558	0	0	0.242	0.152
Nr2c2	Fibroblast_Portal	0.547	0	0	0.225	0.177
Nr1d1	Fibroblast_Portal	0.442	0	0	0.498	0.491
Nr3c1	Fibroblast_Portal	0.276	0	0	0.455	0.43
Rara	Fibroblast_Portal	0.366	0	0	0.22	0.188
Esr1	Fibroblast_Portal	0.343	0	0	0.2	0.178
Aadat	Hepatocyte_pericentral	0.227	0	0	0.31	0.252
Apoc4	Hepatocyte_pericentral	0.349	0	0	0.803	0.678
Car3	Hepatocyte_pericentral	1.002	0	0	0.996	0.919
Cyp7a1	Hepatocyte_pericentral	1.311	0	0	0.781	0.356
Fmo5	Hepatocyte_pericentral	0.951	0	0	0.932	0.762
Glul	Hepatocyte_pericentral	4.417	0	0	1	0.795
Hmgcs2	Hepatocyte_pericentral	0.196	0	0	0.99	0.962
Ahr	Hepatocyte_pericentral	1.175	0	0	0.249	0.099
Hsd3b4	Hepatocyte_pericentral	0.695	0	0	0.691	0.461
Igfbp1	Hepatocyte_pericentral	0.638	0	0	0.664	0.455
Nr1i3	Hepatocyte_pericentral	1.303	0	0	0.881	0.544
Plbd1	Hepatocyte_pericentral	0.283	0	0	0.564	0.315
Ppara	Hepatocyte_pericentral	0.304	0	0	0.805	0.689
Rxra	Hepatocyte_pericentral	0.18	0	0	0.771	0.717
Cldn2	Hepatocyte_pericentral	0.813	0	0	0.35	0.192
Hmbs	Hepatocyte_pericentral	0.22	0	0	0.23	0.185
Nr0b2	Hepatocyte_pericentral	0.489	0	0	0.47	0.342
Pparg	Hepatocyte_pericentral	1.584	0	0	0.217	0.067
Rorc	Hepatocyte_pericentral	0.283	0	0	0.47	0.367
Slc4a4	Hepatocyte_pericentral	0.622	0	0	0.238	0.147
0610005C13Rik	Hepatocyte_midlobular	0.734	0	0	0.457	0.273
Aadat	Hepatocyte_midlobular	0.705	0	0	0.351	0.218
Abca1	Hepatocyte_midlobular	0.169	0	0	0.643	0.549
Abcb11	Hepatocyte_midlobular	0.599	0	0	0.864	0.694
Abcg5	Hepatocyte_midlobular	1.062	0	0	0.608	0.355
Ambp	Hepatocyte_midlobular	0.19	0	0	0.979	0.948
Apob	Hepatocyte_midlobular	0.532	0	0	0.998	0.975
Apoc4	Hepatocyte_midlobular	0.744	0	0	0.819	0.635
C3	Hepatocyte_midlobular	0.185	0	0	0.983	0.967
Cdhr5	Hepatocyte_midlobular	0.481	0	0	0.492	0.352
Car3	Hepatocyte_midlobular	1.013	0	0	0.98	0.902
Cpt1a	Hepatocyte_midlobular	0.356	0	0	0.694	0.588
Cldn2	Hepatocyte_midlobular	1.736	0	0	0.395	0.127
Cyp7a1	Hepatocyte_midlobular	2.16	0	0	0.723	0.253
Fech	Hepatocyte_midlobular	0.495	0	0	0.751	0.617
Fmo5	Hepatocyte_midlobular	0.746	0	0	0.892	0.728
Fxyd1	Hepatocyte_midlobular	0.437	0	0	0.63	0.486
G6pc	Hepatocyte_midlobular	0.637	0	0	0.927	0.757
Gamt	Hepatocyte_midlobular	0.697	0	0	0.71	0.513
Gc	Hepatocyte_midlobular	0.307	0	0	1	0.991
Hc	Hepatocyte_midlobular	0.371	0	0	0.946	0.839
Hmgcs2	Hepatocyte_midlobular	0.765	0	0	0.997	0.951
Hnf4a	Hepatocyte_midlobular	0.439	0	0	0.688	0.54
Hp	Hepatocyte_midlobular	0.401	0	0	0.968	0.907
Hrg	Hepatocyte_midlobular	0.591	0	0	0.974	0.899
Hsd3b4	Hepatocyte_midlobular	1.305	0	0	0.701	0.389
Igfbp1	Hepatocyte_midlobular	0.574	0	0	0.648	0.399
Kng2	Hepatocyte_midlobular	0.462	0	0	0.978	0.894
Lpin1	Hepatocyte_midlobular	0.632	0	0	0.735	0.518
Me1	Hepatocyte_midlobular	0.918	0	0	0.989	0.916
Mgll	Hepatocyte_midlobular	0.362	0	0	0.651	0.521
Ndufs8	Hepatocyte_midlobular	0.172	0	0	0.51	0.436
Nox4	Hepatocyte_midlobular	0.456	0	0	0.523	0.383
Hmbs	Hepatocyte_midlobular	0.528	0	0	0.247	0.165
Nr1d1	Hepatocyte_midlobular	0.217	0	0	0.567	0.46
Nr1d2	Hepatocyte_midlobular	0.245	0	0	0.514	0.408
Nr1h4	Hepatocyte_midlobular	0.653	0	0	0.831	0.649
Nr1i3	Hepatocyte_midlobular	1.905	0	0	0.869	0.449
Ppara	Hepatocyte_midlobular	1.008	0	0	0.864	0.631
Rora	Hepatocyte_midlobular	0.15	0	0	0.517	0.428
Rorc	Hepatocyte_midlobular	0.725	0	0	0.512	0.319
Rxra	Hepatocyte_midlobular	0.356	0	0	0.788	0.694
Selenbp1	Hepatocyte_midlobular	0.701	0	0	0.841	0.695
Serpina3n	Hepatocyte_midlobular	0.418	0	0	0.729	0.574
Serpinf1	Hepatocyte_midlobular	0.509	0	0	0.888	0.762
Slc10a1	Hepatocyte_midlobular	0.83	0	0	0.964	0.826
Slc25a47	Hepatocyte_midlobular	0.533	0	0	0.919	0.761
Slc27a2	Hepatocyte_midlobular	0.731	0	0	0.991	0.913
Slc2a2	Hepatocyte_midlobular	0.591	0	0	0.851	0.662
Srebf1	Hepatocyte_midlobular	0.568	0	0	0.83	0.676
Iyd	Hepatocyte_midlobular	0.297	0	0	0.435	0.329
Tat	Hepatocyte_midlobular	0.442	0	0	0.971	0.852
Uox	Hepatocyte_midlobular	0.345	0	0	0.998	0.963
Vegfa	Hepatocyte_midlobular	0.623	0	0	0.734	0.519
Mettl7a2	Hepatocyte_midlobular	0.529	0	0	0.415	0.283
Ndufa4l2	Hepatocyte_midlobular	0.325	0	0	0.342	0.258
Nr0b2	Hepatocyte_midlobular	0.716	0	0	0.477	0.301
Nr1i2	Hepatocyte_midlobular	0.75	0	0	0.327	0.193
Nr3c2	Hepatocyte_midlobular	0.376	0	0	0.305	0.221
Nr5a2	Hepatocyte_midlobular	0.432	0	0	0.337	0.231
Prox1	Hepatocyte_midlobular	0.351	0	0	0.366	0.257
Serpina10	Hepatocyte_midlobular	0.523	0	0	0.305	0.204
Slc25a37	Hepatocyte_midlobular	0.291	0	0	0.257	0.188
Slc4a4	Hepatocyte_midlobular	0.719	0	0	0.22	0.128
Thrb	Hepatocyte_midlobular	0.551	0	0	0.304	0.2
Tmem147	Hepatocyte_midlobular	0.232	0	0	0.348	0.276
0610005C13Rik	Hepatocyte_portal	0.698	0	0	0.439	0.28
Aadat	Hepatocyte_portal	0.469	0	0	0.324	0.228
Abcg5	Hepatocyte_portal	0.195	0	0	0.479	0.406
Cdh1	Hepatocyte_portal	0.43	0	0	0.245	0.083
Esr1	Hepatocyte_portal	0.977	0	0	0.277	0.139
Iyd	Hepatocyte_portal	0.768	0	0	0.489	0.307
Abca1	Hepatocyte_portal	0.179	0	0	0.637	0.551
Abcb11	Hepatocyte_portal	0.69	0	0	0.864	0.693
Agxt	Hepatocyte_portal	1	0	0	0.653	0.424
Mettl7a2	Hepatocyte_portal	0.339	0	0	0.386	0.294
Ambp	Hepatocyte_portal	0.809	0	0	0.988	0.944
Ndufa4l2	Hepatocyte_portal	0.34	0	0	0.339	0.259
Apob	Hepatocyte_portal	0.667	0	0	0.999	0.975
Apoc2	Hepatocyte_portal	1.17	0	0	0.804	0.557
Apoc4	Hepatocyte_portal	0.29	0	0	0.774	0.652
C3	Hepatocyte_portal	0.756	0	0	0.99	0.964
Nr0b2	Hepatocyte_portal	0.493	0	0	0.442	0.314
Ccl9	Hepatocyte_portal	1.374	0	0	0.655	0.312
Cdhr5	Hepatocyte_portal	0.683	0	0	0.512	0.343
Cfh	Hepatocyte_portal	0.564	0	0	0.922	0.838
Cp	Hepatocyte_portal	0.475	0	0	0.968	0.894
Nr1i2	Hepatocyte_portal	0.611	0	0	0.306	0.2
Cpt1a	Hepatocyte_portal	0.349	0	0	0.688	0.59
Fech	Hepatocyte_portal	0.221	0	0	0.717	0.631
Nr3c2	Hepatocyte_portal	0.207	0	0	0.282	0.23
Nr5a2	Hepatocyte_portal	0.21	0	0	0.305	0.243
Fxyd1	Hepatocyte_portal	0.545	0	0	0.637	0.482
G6pc	Hepatocyte_portal	0.938	0	0	0.945	0.749
Gamt	Hepatocyte_portal	0.378	0	0	0.667	0.53
Gc	Hepatocyte_portal	0.727	0	0	1	0.991
Hc	Hepatocyte_portal	0.92	0	0	0.962	0.832
Ppargc1a	Hepatocyte_portal	1	0	0	0.242	0.118
Prox1	Hepatocyte_portal	0.397	0	0	0.368	0.256
Hmgcs2	Hepatocyte_portal	0.289	0	0	0.992	0.953
Hnf4a	Hepatocyte_portal	0.6	0	0	0.704	0.532
Hp	Hepatocyte_portal	0.792	0	0	0.975	0.904
Rorc	Hepatocyte_portal	0.453	0	0	0.463	0.338
Hpx	Hepatocyte_portal	1.339	0	0	0.991	0.926
Hrg	Hepatocyte_portal	0.424	0	0	0.972	0.899
Igfbp1	Hepatocyte_portal	0.807	0	0	0.515	0.452
Isca1	Hepatocyte_portal	0.238	0	0	0.525	0.442
Kng2	Hepatocyte_portal	0.869	0	0	0.985	0.891
Lpin1	Hepatocyte_portal	0.798	0	0	0.738	0.515
Serpina10	Hepatocyte_portal	0.728	0	0	0.321	0.197
Me1	Hepatocyte_portal	0.356	0	0	0.977	0.92
Ndufs8	Hepatocyte_portal	0.164	0	0	0.506	0.437
Nox4	Hepatocyte_portal	0.558	0	0	0.529	0.38
Nr1h4	Hepatocyte_portal	0.355	0	0	0.798	0.661
Pck1	Hepatocyte_portal	1.282	0	0	0.944	0.736
Ppara	Hepatocyte_portal	0.184	0	0	0.778	0.664
Rora	Hepatocyte_portal	0.409	0	0	0.545	0.416
Sdc1	Hepatocyte_portal	1.032	0	0	0.564	0.328
Sds	Hepatocyte_portal	3.18	0	0	0.759	0.16
Selenbp1	Hepatocyte_portal	0.391	0	0	0.821	0.702
Serpina3n	Hepatocyte_portal	0.78	0	0	0.762	0.559
Serpinf1	Hepatocyte_portal	0.588	0	0	0.892	0.759
Slc10a1	Hepatocyte_portal	0.569	0	0	0.953	0.829
Slc25a47	Hepatocyte_portal	0.867	0	0	0.938	0.753
Slc27a2	Hepatocyte_portal	0.525	0	0	0.989	0.913
Slc2a2	Hepatocyte_portal	0.559	0	0	0.842	0.665
Thrb	Hepatocyte_portal	0.432	0	0	0.286	0.207
Tmem147	Hepatocyte_portal	0.422	0	0	0.368	0.267
Srebf1	Hepatocyte_portal	0.777	0	0	0.851	0.667
Tat	Hepatocyte_portal	1.045	0	0	0.981	0.847
Uox	Hepatocyte_portal	0.981	0	0	0.999	0.962
Vegfa	Hepatocyte_portal	0.732	0	0	0.734	0.517
Sds	Hepatocyte_Cholangiocyte	1.991	0	0	0.935	0.324
Tm4sf4	Hepatocyte_Cholangiocyte	1.609	0	0	0.708	0.257
Cdh1	Hepatocyte_Cholangiocyte	1.841	0	0	0.516	0.124
Sdc1	Hepatocyte_Cholangiocyte	1.392	0	0	0.708	0.391
Epcam	Hepatocyte_Cholangiocyte	1.286	0	0	0.347	0.048
Aldh1b1	Hepatocyte_Cholangiocyte	2.87	0	0	0.328	0.047
Apoc2	Hepatocyte_Cholangiocyte	1.208	0	0	0.886	0.625
Sox9	Hepatocyte_Cholangiocyte	1.654	0	0	0.312	0.058
Dpt	Hepatocyte_Cholangiocyte	1.433	0	0	0.268	0.058
Pck1	Hepatocyte_Cholangiocyte	1.115	0	0	0.973	0.794
Vwf	Hepatocyte_Cholangiocyte	1.588	0	0	0.221	0.044
Slc5a1	Hepatocyte_Cholangiocyte	1.647	0	0	0.209	0.035
Cp	Hepatocyte_Cholangiocyte	0.922	0	0	0.991	0.914
Hp	Hepatocyte_Cholangiocyte	0.886	0	0	0.992	0.923
Hpx	Hepatocyte_Cholangiocyte	1.347	0	0	1	0.944
Ambp	Hepatocyte_Cholangiocyte	0.79	0	0	0.996	0.956
C3	Hepatocyte_Cholangiocyte	0.839	0	0	0.999	0.972
Uox	Hepatocyte_Cholangiocyte	0.685	0	0	0.999	0.973
Apob	Hepatocyte_Cholangiocyte	0.559	0	0	1	0.982
Gc	Hepatocyte_Cholangiocyte	0.679	0	0	1	0.993
Krt8	Hepatocyte_Cholangiocyte	1.066	0	0	0.695	0.44
Tagln	Hepatocyte_Cholangiocyte	1.106	0	0	0.215	0.06
Kng2	Hepatocyte_Cholangiocyte	0.584	0	0	0.987	0.917
Hc	Hepatocyte_Cholangiocyte	0.603	0	0	0.977	0.868
Tat	Hepatocyte_Cholangiocyte	0.563	0	0	0.981	0.885
Iyd	Hepatocyte_Cholangiocyte	1.036	0	0	0.602	0.356
Ccl9	Hepatocyte_Cholangiocyte	0.762	0	0	0.664	0.408
Fbln5	Hepatocyte_Cholangiocyte	0.769	0	0	0.224	0.078
Slc25a47	Hepatocyte_Cholangiocyte	0.512	0	0	0.947	0.804
Agxt	Hepatocyte_Cholangiocyte	0.86	0	0	0.694	0.488
G6pc	Hepatocyte_Cholangiocyte	0.477	0	0	0.941	0.804
Cfh	Hepatocyte_Cholangiocyte	0.46	0	0	0.951	0.861
Timp3	Hepatocyte_Cholangiocyte	0.154	0	0	0.472	0.253
Slc2a2	Hepatocyte_Cholangiocyte	0.502	0	0	0.865	0.714
Serpinf1	Hepatocyte_Cholangiocyte	0.436	0	0	0.918	0.796
Hrg	Hepatocyte_Cholangiocyte	0.304	0	0	0.981	0.919
Serpina3n	Hepatocyte_Cholangiocyte	0.496	0	0	0.77	0.616
Cdhr5	Hepatocyte_Cholangiocyte	0.676	0	0	0.556	0.389
Hnf4a	Hepatocyte_Cholangiocyte	0.522	0	0	0.732	0.58
Tmem147	Hepatocyte_Cholangiocyte	0.701	0	0	0.451	0.294
Rora	Hepatocyte_Cholangiocyte	0.545	0	0	0.599	0.451
Esr1	Hepatocyte_Cholangiocyte	0.729	0	0	0.306	0.177
Nox4	Hepatocyte_Cholangiocyte	0.508	0	0	0.571	0.421
Srebf1	Hepatocyte_Cholangiocyte	0.316	0	0	0.84	0.718
Fxyd1	Hepatocyte_Cholangiocyte	0.457	0	0	0.66	0.525
Serpina10	Hepatocyte_Cholangiocyte	0.669	0	0	0.356	0.231
Ppargc1a	Hepatocyte_Cholangiocyte	0.735	0	0	0.261	0.153
Prox1	Hepatocyte_Cholangiocyte	0.564	0	0	0.42	0.286
Selenbp1	Hepatocyte_Cholangiocyte	0.328	0	0	0.843	0.735
Isca1	Hepatocyte_Cholangiocyte	0.472	0	0	0.594	0.464
Hmgb1	Hepatocyte_Cholangiocyte	0.286	0	0	0.885	0.802
Slc27a2	Hepatocyte_Cholangiocyte	0.187	0	0	0.988	0.934
Cpt1a	Hepatocyte_Cholangiocyte	0.391	0	0	0.726	0.616
Lpin1	Hepatocyte_Cholangiocyte	0.304	0	0	0.713	0.578
Hmgcs2	Hepatocyte_Cholangiocyte	0.18	0	0	0.994	0.964
Vegfa	Hepatocyte_Cholangiocyte	0.268	0	0	0.711	0.578
Rorc	Hepatocyte_Cholangiocyte	0.358	0	0	0.48	0.373
Abcb11	Hepatocyte_Cholangiocyte	0.201	0	0	0.845	0.741
Mettl7a2	Hepatocyte_Cholangiocyte	0.373	0	0	0.416	0.319
Aadat	Hepatocyte_Cholangiocyte	0.451	0	0	0.34	0.255
Nr1i2	Hepatocyte_Cholangiocyte	0.45	0	0	0.311	0.23
Ndufa4l2	Hepatocyte_Cholangiocyte	0.358	0	0	0.365	0.281
Apoc4	Hepatocyte_Cholangiocyte	0.157	0	0	0.778	0.686
Nr2f6	Hepatocyte_Cholangiocyte	0.402	0	0	0.234	0.168
Ndufs8	Hepatocyte_Cholangiocyte	0.274	0	0	0.537	0.456
Fech	Hepatocyte_Cholangiocyte	0.196	0	0	0.736	0.655
Nr0b2	Hepatocyte_Cholangiocyte	0.319	0	0	0.431	0.35
Gamt	Hepatocyte_Cholangiocyte	0.172	0	0	0.661	0.568
0610005C13Rik	Hepatocyte_Cholangiocyte	0.238	0	0	0.391	0.325
Thrb	Hepatocyte_Cholangiocyte	0.236	0	0	0.287	0.229
Nr1d2	Hepatocyte_Cholangiocyte	0.173	0	0	0.499	0.437
Nr5a2	Hepatocyte_Cholangiocyte	0.171	0	0	0.311	0.26
Nr3c2	Hepatocyte_Cholangiocyte	0.16	0	0	0.287	0.245
Cd5l	Kupffer	5.368	0	0	0.971	0.189
Ctss	Kupffer	4.308	0	0	0.968	0.246
Clec4f	Kupffer	5.373	0	0	0.992	0.286
Cybb	Kupffer	4.474	0	0	0.775	0.082
Folr2	Kupffer	4.942	0	0	0.776	0.083
Laptm5	Kupffer	3.536	0	0	0.821	0.13
Mpeg1	Kupffer	3.52	0	0	0.894	0.27
Ptprc	Kupffer	2.975	0	0	0.689	0.099
Clec4a3	Kupffer	4.732	0	0	0.502	0.032
Plbd1	Kupffer	2.346	0	0	0.739	0.291
Rac2	Kupffer	2.893	0	0	0.517	0.072
Ms4a6c	Kupffer	3.74	0	0	0.45	0.042
Hpgd	Kupffer	2.367	0	0	0.684	0.297
Epsti1	Kupffer	3.166	0	0	0.428	0.05
Marco	Kupffer	5.476	0	0	0.411	0.035
Alox5ap	Kupffer	2.917	0	0	0.396	0.053
Pcolce2	Kupffer	4.508	0	0	0.36	0.026
Nr1h3	Kupffer	2.062	0	0	0.729	0.417
Csf3r	Kupffer	4.571	0	0	0.319	0.016
Ncf4	Kupffer	3.126	0	0	0.33	0.045
Lst1	Kupffer	3.923	0	0	0.259	0.021
Kcnj16	Kupffer	5.104	0	0	0.247	0.011
Cndp2	Kupffer	1.846	0	0	0.375	0.16
Cd14	Kupffer	3.278	0	0	0.246	0.032
Cxcl13	Kupffer	4.306	0	0	0.24	0.03
Rgs5	Kupffer	0.994	0	0	0.507	0.31
Me2	Kupffer	1.826	0	0	0.292	0.095
Sgk1	Kupffer	0.929	0	0	0.466	0.271
Colec11	Kupffer	1.108	0	0	0.358	0.194
Psmb8	Kupffer	1.144	0	0	0.36	0.2
Plvap	Kupffer	0.78	0	0	0.333	0.217
Lrat	Kupffer	0.957	0	0	0.234	0.133
Abca1	Kupffer	0.719	0	0	0.659	0.567
Gatm	Kupffer	0.315	0	0	0.305	0.191
Bgn	Kupffer	0.276	0	0	0.588	0.495
Rxra	Kupffer	0.281	0	0	0.751	0.718
Nr3c1	Kupffer	0.413	0	0	0.454	0.429
Rxrb	Kupffer	0.555	0	0	0.226	0.195
Nr1h2	Kupffer	0.428	0	0	0.266	0.239
Ctss	Kupffer_active	3.027	0	0	0.997	0.306
Laptm5	Kupffer_active	2.69	0	0	0.762	0.189
Ptprc	Kupffer_active	2.914	0	0	0.712	0.148
Cybb	Kupffer_active	2.984	0	0	0.691	0.141
Ms4a6c	Kupffer_active	3.88	0	0	0.552	0.075
Mpeg1	Kupffer_active	2.31	0	0	0.782	0.324
Alox5ap	Kupffer_active	3.239	0	0	0.454	0.081
Ccr2	Kupffer_active	4.568	0	0	0.355	0.03
Plbd1	Kupffer_active	2.093	0	0	0.652	0.33
Clec4a3	Kupffer_active	2.842	0	0	0.383	0.072
Rac2	Kupffer_active	2.017	0	0	0.412	0.11
Epsti1	Kupffer_active	2.413	0	0	0.381	0.082
Ncf4	Kupffer_active	2.716	0	0	0.357	0.069
Cx3cr1	Kupffer_active	5.425	0	0	0.297	0.016
Ms4a6b	Kupffer_active	2.975	0	0	0.298	0.043
Csf3r	Kupffer_active	2.907	0	0	0.258	0.042
Lst1	Kupffer_active	2.988	0	0	0.257	0.041
S100a4	Kupffer_active	4.644	0	0	0.225	0.017
Ms4a7	Kupffer_active	4.145	0	0	0.229	0.024
Dpt	Kupffer_active	2.006	0	0	0.223	0.059
Psmb8	Kupffer_active	1.676	0	0	0.441	0.213
Anxa2	Kupffer_active	1.385	0	0	0.359	0.181
Bgn	Kupffer_active	0.565	0	0	0.628	0.503
Cndp2	Kupffer_active	1.026	0	0	0.279	0.179
Gatm	Kupffer_active	0.339	0	0	0.274	0.201
Ccl9	Kupffer_active	0.918	0	0	0.448	0.412
Hpgd	Kupffer_active	0.513	0	0	0.376	0.333
Ptprc	Lymphocytes	4.192	0	0	0.952	0.142
Rac2	Lymphocytes	4.17	0	0	0.77	0.104
Laptm5	Lymphocytes	2.829	0	0	0.808	0.185
Epsti1	Lymphocytes	3.833	0	0	0.557	0.078
Ms4a6b	Lymphocytes	5.029	0	0	0.495	0.039
Satb1	Lymphocytes	5.701	0	0	0.408	0.017
Cd3d	Lymphocytes	5.949	0	0	0.382	0.011
Psmb8	Lymphocytes	2.287	0	0	0.518	0.211
Klrb1c	Lymphocytes	5.4	0	0	0.287	0.019
Mmp9	Lymphocytes	5.669	0	0	0.273	0.011
Ccr2	Lymphocytes	3.74	0	0	0.284	0.03
Ncf4	Lymphocytes	2.558	0	0	0.309	0.069
S100a4	Lymphocytes	4.514	0	0	0.212	0.016
Me2	Lymphocytes	1.973	0	0	0.298	0.11
Ms4a6c	Lymphocytes	1.742	0	0	0.222	0.078
Ctla2a	Lymphocytes	2.147	0	0	0.2	0.072
Ctss	Lymphocytes	0.261	0	0	0.454	0.311
Anxa2	Lymphocytes	1.183	0	0	0.29	0.181
Nr2c2	Lymphocytes	1.241	0	0	0.269	0.177
Nr3c1	Lymphocytes	0.856	0	0	0.487	0.43
Rgs5	Lymphocytes	0.494	0	0	0.345	0.328
Nr1h2	Lymphocytes	0.651	0	0	0.257	0.241
Dpt	Mesothelial	4.369	0	0	0.786	0.06
Epcam	Mesothelial	3.507	0	0	0.717	0.053
Sfrp1	Mesothelial	4.585	0	0	0.545	0.034
Fbln5	Mesothelial	4.094	0	0	0.77	0.08
Krt19	Mesothelial	3.617	0	0	0.417	0.027
Mfap4	Mesothelial	4.123	0	0	0.401	0.027
Slc5a1	Mesothelial	3.423	0	0	0.471	0.037
Tspan8	Mesothelial	3.423	0	0	0.428	0.036
Cryab	Mesothelial	3.491	0	0	0.642	0.081
Dcdc2a	Mesothelial	3.113	0	0	0.497	0.051
F3	Mesothelial	3.896	0	0	0.524	0.063
Stc2	Mesothelial	4.557	0	0	0.219	0.012
Muc1	Mesothelial	3.608	0	0	0.348	0.029
Sox9	Mesothelial	3.056	0	0	0.513	0.062
Htra3	Mesothelial	4.016	0	0	0.305	0.023
Tagln	Mesothelial	2.853	0	0	0.497	0.062
Timp3	Mesothelial	2.816	0	0	0.925	0.256
Mamdc2	Mesothelial	3.365	0	0	0.503	0.066
Bgn	Mesothelial	2.702	0	0	0.995	0.503
Lum	Mesothelial	2.9	0	0	0.551	0.091
Cdh1	Mesothelial	2.718	0	0	0.647	0.13
Ackr3	Mesothelial	3.724	0	0	0.214	0.016
Itga8	Mesothelial	3.066	0	0	0.439	0.071
Anxa2	Mesothelial	2.407	0	0	0.706	0.182
Tm4sf4	Mesothelial	2.522	0	0	0.786	0.264
Myl9	Mesothelial	2.403	0	0	0.332	0.045
Cav1	Mesothelial	2.632	0	0	0.428	0.076
Prss23	Mesothelial	2.95	0	0	0.353	0.054
Sftpd	Mesothelial	3.225	0	0	0.214	0.023
Sod3	Mesothelial	2.215	0	0	0.503	0.113
Bambi	Mesothelial	2.554	0	0	0.401	0.08
Ccdc80	Mesothelial	2.145	0	0	0.513	0.134
Pmp22	Mesothelial	2.868	0	0	0.283	0.047
Nr2f2	Mesothelial	1.82	0	0	0.765	0.358
Colec11	Mesothelial	1.822	0	0	0.61	0.209
Des	Mesothelial	2.493	0	0	0.257	0.045
Myh11	Mesothelial	1.627	0	0	0.235	0.039
Mustn1	Mesothelial	2.086	0	0	0.364	0.087
Ldhb	Mesothelial	2.505	0	0	0.23	0.041
Vwf	Mesothelial	2	0	0	0.241	0.046
Gm13889	Mesothelial	2.139	0	0	0.316	0.077
Mylk	Mesothelial	1.821	0	0	0.658	0.322
Krt8	Mesothelial	1.68	0	0	0.733	0.444
Cp	Mesothelial	0.986	0	0	1	0.916
Rbp1	Mesothelial	2.041	0	0	0.267	0.069
Nupr1	Mesothelial	2.277	0	0	0.23	0.059
Ndrg1	Mesothelial	1.347	0	0	0.294	0.097
Thra	Mesothelial	1.835	0	0	0.267	0.089
Stmn1	Mesothelial	1.195	0	0	0.289	0.11
Podxl	Mesothelial	1.136	0	0	0.321	0.13
Rarg	Mesothelial	1.134	0	0	0.321	0.133
Gng11	Mesothelial	1.372	0	0	0.246	0.097
Cavin2	Mesothelial	1.008	0	0	0.326	0.155
Psmb8	Mesothelial	1.061	0	0	0.39	0.215
Cfh	Mesothelial	0.57	0	0	0.92	0.862
Efnb2	Mesothelial	0.762	0	0	0.214	0.092
Plvap	Mesothelial	0.601	0	0	0.374	0.228
Nr1d1	Mesothelial	0.627	0	0.003	0.61	0.491
Prox1	Mesothelial	0.73	0	0.006	0.417	0.288
Mmp9	Neutrophil	6.394	0	0	0.453	0.015
Cxcr2	Neutrophil	7.59	0	0	0.316	0.008
Slpi	Neutrophil	6.989	0	0	0.326	0.011
Pglyrp1	Neutrophil	5.658	0	0	0.284	0.009
Ptprc	Neutrophil	3.896	0	0	0.958	0.154
Rac2	Neutrophil	3.398	0	0	0.695	0.113
Laptm5	Neutrophil	2.778	0	0	0.811	0.194
Emb	Neutrophil	4.391	0	0	0.263	0.022
Alox5ap	Neutrophil	4.005	0	0	0.505	0.085
Csf3r	Neutrophil	5.633	0	0	0.347	0.044
Ms4a6b	Neutrophil	3.431	0	0	0.337	0.045
S100a4	Neutrophil	4.247	0	0	0.2	0.019
Epsti1	Neutrophil	3.153	0	0	0.421	0.085
Ccr2	Neutrophil	3.364	0	0	0.221	0.033
Anxa2	Neutrophil	2.25	0	0	0.537	0.183
Ncf4	Neutrophil	2.798	0	0	0.316	0.072
Psmb8	Neutrophil	1.905	0	0	0.453	0.215
Ctss	Neutrophil	0.505	0	0	0.6	0.313
Plbd1	Neutrophil	1.445	0	0	0.568	0.333
Rara	Neutrophil	2.13	0	0	0.379	0.189
Mpeg1	Neutrophil	1.08	0	0	0.526	0.328
Siglech	pDC	10.278	0	0	0.975	0.007
Rac2	pDC	3.68	0	0	0.76	0.112
Runx2	pDC	8.138	0	0	0.655	0.007
Ptprc	pDC	3.144	0	0	0.795	0.153
Alox5ap	pDC	3.778	0	0	0.658	0.084
Clec10a	pDC	5.836	0	0	0.475	0.017
Flt3	pDC	4.922	0	0	0.457	0.017
Slpi	pDC	4.36	0	0	0.205	0.011
Laptm5	pDC	2.865	0	0	0.829	0.193
Cybb	pDC	2.881	0	0	0.728	0.145
Mpeg1	pDC	3.323	0	0	0.941	0.327
Cd300lf	pDC	3.394	0	0	0.249	0.027
Ctss	pDC	1.844	0	0	0.854	0.312
Ccr2	pDC	3.158	0	0	0.265	0.033
Psmb8	pDC	2.124	0	0	0.58	0.215
Epsti1	pDC	2.014	0	0	0.358	0.085
Me2	pDC	2.116	0	0	0.372	0.112
Ncf4	pDC	1.714	0	0	0.212	0.072
Cdh1	pDC	0.88	0	0	0.272	0.13
Anxa2	pDC	0.78	0	0	0.311	0.183
Hmgb1	pDC	0.349	0	0.006	0.831	0.803
Nr3c1	pDC	0.539	0	0.012	0.498	0.431
Nr2c2	pDC	0.922	0	0.018	0.244	0.178
Colec11	Stellate	3.797	0	0	0.892	0.19
Plvap	Stellate	3.571	0	0	0.9	0.209
Sod3	Stellate	3.843	0	0	0.699	0.097
Lrat	Stellate	3.491	0	0	0.649	0.128
Lhx2	Stellate	4.383	0	0	0.561	0.05
Bgn	Stellate	2.806	0	0	0.99	0.49
Rgs5	Stellate	2.504	0	0	0.804	0.315
Lum	Stellate	3.698	0	0	0.565	0.078
Calcrl	Stellate	2.186	0	0	0.779	0.299
Mamdc2	Stellate	3.462	0	0	0.441	0.056
Anxa2	Stellate	1.997	0	0	0.556	0.172
Eng	Stellate	0.983	0	0	0.765	0.389
Mustn1	Stellate	3.037	0	0	0.441	0.078
Bambi	Stellate	3.135	0	0	0.419	0.07
Nr2f2	Stellate	1.423	0	0	0.63	0.351
Prss23	Stellate	2.852	0	0	0.299	0.048
Fbln5	Stellate	1.724	0	0	0.321	0.073
Ccdc80	Stellate	1.655	0	0	0.344	0.129
Rbp1	Stellate	2.481	0	0	0.264	0.064
Gm13889	Stellate	2.114	0	0	0.268	0.072
Dcdc2a	Stellate	1.654	0	0	0.224	0.046
Cryab	Stellate	1.547	0	0	0.245	0.077
Itga8	Stellate	1.936	0	0	0.231	0.066
Nr1h4	Stellate	0.968	0	0	0.837	0.697
Sgk1	Stellate	0.853	0	0	0.483	0.283
Mylk	Stellate	1.113	0	0	0.482	0.318
Rarg	Stellate	1.039	0	0	0.274	0.129
Esr1	Stellate	0.982	0	0	0.266	0.176
Rara	Stellate	0.612	0	0	0.229	0.188
Nr1d1	Stellate	0.358	0	0	0.489	0.491

[truncated: 9 more sheets: Table S10, Table S11, Table S12, Table S13, Table S14, Table S15, Table S16, Table S17, Table S18]
